# Supplementary material for: The landscape of tumor cell states and spatial organization in H3-K27M mutant diffuse midline glioma across age and location
Source: Nat Genet. 2022 Dec 5;54(12):1881–94. doi: 10.1038/s41588-022-01236-3 (PMC9729116; doi:10.1038/s41588-022-01236-3)
Supplement: Supplementary file 3 — Supplementary Tables 1–7. [file 41588_2022_1236_MOESM3_ESM.xlsx]

## Sheet: table_S1
Table S1: Clinical characteristics of DMG samples profiled by single cell multi-omics
Patient ID	age at diagnosis[years]	gender	location	K27M mutation status	IDH mutation status	tissue material	clinical status	mutation detection/genotyping method	sc sequencing protocol
MUV5	2.5	male	pons	HIST1H3B	WT	fresh	primary	WES	SMARTseq2 single whole cell RNA-seq
MUV78	3	male	pons	H3-3A	WT	fresh	primary	WES	SMARTseq2 single whole cell RNA-seq, in situ sequencing
MUV1	4	female	thalamus	H3-3A	WT	fresh	primary	WES	SMARTseq2 single whole cell RNA-seq, snATAC-seq, in situ sequencing
MUV35	4	female	pons	H3-3A	WT	fresh	primary	WES	SMARTseq2 single whole cell RNA-seq, snATAC-seq
MUV87	4	male	pons	H3-3A	WT	fresh	primary	WES	SMARTseq2 single whole cell RNA-seq
AAA07653	5	male	pons	H3-3A	WT	frozen	primary	IHC	SMARTseq2 single nucleus RNA-seq, in situ sequencing
BT836	5	female	pons	H3-3A	WT	fresh	primary	WGS	SMARTseq2 single whole cell RNA-seq
BT1179	5	female	thalamus	H3-3A	WT	frozen	primary	targeted NGS	SMARTseq2 single nucleus RNA-seq
SUDIPG55	5	female	pons	H3-3A	WT	frozen	primary	IHC	SMARTseq2 single nucleus RNA-seq, snATAC-seq
MUV83	7	female	thalamus	H3-3A	WT	fresh	recurrence	IHC	SMARTseq2 single whole cell RNA-seq
BT869	7	female	pons	H3-3A	WT	fresh	primary	WGS	SMARTseq2 single whole cell RNA-seq
BT1873	8	male	pons	H3-3A	WT	frozen	recurrence	targeted NGS	in situ sequencing
MUV16	8	male	thalamus	H3-3A	WT	frozen	primary	WES	SMARTseq2 single nucleus RNA-seq, snATAC-seq
ICGCGBM27	8	male	thalamus	H3-3A	WT	frozen	primary	WGS	SMARTseq2 single nucleus RNA-seq
BT1954	9	male	pons	H3-3A	WT	frozen	primary	targeted NGS	in situ sequencing
SUDIPG50Bio	9	female	pons	H3-3A	WT	frozen	primary	WES	SMARTseq2 single nucleus RNA-seq
SUDIPG50Aut	9	female	pons	H3-3A	WT	frozen	recurrence	WES	SMARTseq2 single nucleus RNA-seq
MUV10	9	female	thalamus	H3-3A	WT	fresh	primary	WES	SMARTseq2 single whole cell RNA-seq
BT1126	10	female	pons	H3-3A	WT	fresh	primary	IHC	SMARTseq2 single whole cell RNA-seq
BT1462	10	female	spinal cord	H3-3A	WT	fresh	recurrence	targeted NGS	SMARTseq2 single whole cell RNA-seq
MUV77	10	male	pons	H3-3A	WT	fresh	primary	WES	SMARTseq2 single whole cell RNA-seq
SUDIPG54	10	female	pons	H3-3A	WT	frozen	recurrence	WES	SMARTseq2 single nucleus RNA-seq
SUDIPG52	12	female	pons	H3-3A	WT	frozen	recurrence	WES	SMARTseq2 single nucleus RNA-seq
MUV17	12	female	pons	H3-3A	WT	fresh	primary	WES	SMARTseq2 single whole cell RNA-seq
pTG5	12	female	thalamus	H3-3A	WT	frozen	recurrence	WES	SMARTseq2 single nucleus RNA-seq
pSCG1	12	male	spinal cord	H3-3A	WT	frozen	recurrence	WES	SMARTseq2 single nucleus RNA-seq
MUV86	14	male	pons	H3-3A	WT	fresh	primary	WES	SMARTseq2 single whole cell RNA-seq, snATAC-seq
SUDIPGIII	14	male	pons	H3-3A	WT	frozen	recurrence	WES	SMARTseq2 single nucleus RNA-seq
UMPED65	14	female	pons	H3-3A	WT	frozen	recurrence	targeted NGS	in situ sequencing
pTG4	15	female	thalamus	H3-3A	WT	frozen	recurrence	WES	SMARTseq2 single nucleus RNA-seq
ICGCGBM60	15	female	thalamus	H3-3A	WT	frozen	primary	WGS	SMARTseq2 single nucleus RNA-seq
ICGCGBM96	15	male	thalamus	H3-3A	WT	frozen	primary	WGS	SMARTseq2 single nucleus RNA-seq
SUDIPG30	16	female	pons	H3-3A	WT	frozen	recurrence	WES	SMARTseq2 single nucleus RNA-seq
AAA010043	16	female	pons	H3-3A	WT	frozen	primary	targeted NGS	in situ sequencing
SUDIPG45	17	male	pons	H3-3A	WT	frozen	recurrence	WES	SMARTseq2 single nucleus RNA-seq
SUDIPG31	18	male	pons	H3-3A	WT	frozen	recurrence	WES	SMARTseq2 single nucleus RNA-seq
MUV54	22	female	pons	H3-3A	WT	fresh	primary	WES	SMARTseq2 single whole cell RNA-seq
SUDIPG65	23	female	pons	H3-3A	WT	frozen	recurrence	WES	SMARTseq2 single nucleus RNA-seq
A21238	23	female	thalamus	H3-3A	WT	frozen	recurrence	targeted NGS	in situ sequencing
MUV91	25	female	thalamus	H3-3A	WT	fresh	primary	IHC	SMARTseq2 single whole cell RNA-seq
UMPED103	29	female	thalamus	H3-3A	WT	frozen	recurrence	targeted NGS	in situ sequencing
MUV31	30	male	thalamus	H3-3A	WT	fresh	primary	WES	SMARTseq2 single whole cell RNA-seq, snATAC-seq, in situ sequencing
DIPG10417	31	male	thalamus	H3-3A	WT	frozen	primary	targeted NGS	in situ sequencing
MUV32	33	female	thalamus	H3-3A	WT	fresh	primary	IHC	SMARTseq2 single whole cell RNA-seq
XT9824	33	male	thalamus	H3-3A	WT	frozen	recurrence	WES	SMARTseq2 single nucleus RNA-seq, in situ sequencing
MUV82	43	male	thalamus	H3-3A	WT	frozen	primary	WES	SMARTseq2 single nucleus RNA-seq, snATAC-seq
R1E1E3G3	44	female	thalamus	H3-3A	WT	frozen	recurrence	targeted NGS	SMARTseq2 single nucleus RNA-seq
MGH66	48	male	pons	H3-3A	WT	frozen	recurrence	WES	SMARTseq2 single nucleus RNA-seq, in situ sequencing
S1D2E3H7	56	female	thalamus	H3-3A	WT	frozen	primary	IHC&aCGH	SMARTseq2 single nucleus RNA-seq
XT8698	68	male	lower brainstem	H3-3A	WT	frozen	primary	WES	SMARTseq2 single nucleus RNA-seq, snATAC-seq, in situ sequencing
MUV7	19	female	pons	WT	mutant	fresh	primary	IHC	SMARTseq2 single whole cell RNA-seq
MUV90	29	female	pons	WT	mutant	fresh	primary	IHC	SMARTseq2 single whole cell RNA-seq

## Sheet: table_S2a
Table S2a: Top 50 metaprogram genes
S	G2M	AC-like	MES-like	OPC-like-2	OPC-like-3	OC-like	OPC-like-1
KIAA0101	HMGB2	CLU	VIM	RPS4Y1	IER2	PTGDS	PDGFRA
PCNA	UBE2C	AQP4	S100A10	CRABP1	CTC-250I14.6	RP11-862L9.3	APOD
TYMS	TOP2A	AGT	TIMP1	RPS17	FOS	MBP	PLLP
RRM2	CDK1	SPARCL1	GAP43	RPS21	KLF6	PLP1	EPN2
MLF1IP	UBE2T	VIM	CLU	RPS18	JUNB	TF	MT3
UBE2T	NUSAP1	GFAP	S100A6	EPB41L4A-AS1	ZFP36	BCAS1	COL9A1
MCM4	PRC1	CRYAB	TAGLN2	RPL12	BTG2	MOG	CA10
ZWINT	MAD2L1	MLC1	TMSB10	RPL34	ARC	SIRT2	RAMP1
CDK1	PTTG1	PLTP	MYL12A	PCP4	ATF3	TUBB4A	FABP7
MAD2L1	PBK	LAMB2	S100A16	RPS25	NFKBIZ	GPR17	OLIG1
GMNN	CCNB1	CD99	DDIT3	RPL22L1	DLL1	CLDN11	MEG3
HMGB2	TYMS	APOE	SPP1	SNHG8	DUSP10	APLP1	LPPR1
SMC4	FAM64A	S1PR1	LMNA	RPL36	RFX4	CNP	OMG
DHFR	SMC4	SPARC	TNFRSF12A	RPS14	RP11-698N11.2	CDK18	CHAD
CENPK	RRM2	GJA1	ORAOV1	ZFAS1	FOSB	MYRF	TSPAN7
MCM5	CENPF	EDNRB	VMP1	RPS17L	GADD45B	MAG	HSPA1B
FANCI	NUF2	SLC1A3	IL13RA2	RPL26	IFI16	RGR	LHFPL3
DTL	CCNB2	F3	SQSTM1	RPL36A	XIST	UGT8	CD9
HELLS	ZWINT	CD44	SLC2A3	RPS29	EGR2	MPZL1	ACSF2
EXO1	TPX2	TNC	OCIAD2	RPL27	CYR61	NFASC	GPR17
DUT	RACGAP1	C4A	CD63	RPL31	DUSP1	LPPR1	NSG2
MCM2	CKS2	EZR	SPARCL1	RPL23	MEST	FYN	S100B
TK1	MLF1IP	HEPN1	LGALS1	PRAME	EGFR	GNAI1	KLRC2
RAD51AP1	BIRC5	ID3	MT2A	RPS27	EGR1	ZNF488	RP11-231C18.1
CENPM	CDC20	CCDC80	RP11-430H10.1	RPL38	LINC00910	BMPER	CST3
PBK	BUB1B	S100A10	SCG2	NR4A1	ID2	DBNDD2	TM4SF1
TOP2A	CDKN3	IFI6	S100A11	BTG2	JUN	FRMD4B	ABHD2
LIG1	SPAG5	RASSF4	CAV1	RPL17	IRF1	SEMA4D	TRIO
FEN1	KPNA2	ATP1A2	CD59	RPS12	PRCP	FAM13C	NKAIN4
PKMYT1	KIAA0101	ALDOC	EMP1	RPS13	CREB5	SGK1	RP11-87N24.3	first 30 genes used for scoring and clustering
TMSB15A	MKI67	CST3	ANXA2	RPS3	PPP1R15A	TMTC4	PDE4B
RRM1	NDC80	ATP1B2	MRPS6	EEF1B2	MYO10	RP11-89N17.4	CHIC2
CDC45	KIF22	ZFP36	IGFBP3	RPL39	RGS2	RP11-161M6.2	XIST
CDCA7	H2AFZ	PBXIP1	A2M	RPL35	SRSF7	SEMA5B	MGLL
RNASEH2A	AURKB	C4B	EMP3	RPL11	SNORD3A	ELOVL1	SAT1
ESCO2	KIF23	PON2	MYL12B	EIF3M	KIAA1683	ACAN	ITM2A
HIST1H4C	PCNA	GRAMD3	CDKN1A	RPS6	MATN2	IGSF11	HSPA1A
NUSAP1	TROAP	HEY1	PAM	RPS23	BAZ2B	MAP4K5	CD82
CCNE2	TACC3	EFEMP1	AGT	RPL29	L3HYPDH	FDFT1	DUSP6
MCM3	SGOL1	RP11-87N24.3	ARL4C	RPS5	HSPA1A	TENC1	IFI6
RAD51	TUBA1B	HOPX	MTMR11	RPL10A	DNAJB14	GSN	LINC00643
CHEK1	CKS1B	PRCP	EIF5	RPS8	LINC00685	TMEM63A	ETV5
MCM7	BUB1	PMP22	ANXA5	RPL4	HERPUD1	TNFRSF21	GRB14
CENPH	NCAPG	NTRK2	TNC	POLR1D	DNAJB1	EVI2A	PPAP2B
KNTC1	MELK	GLUD1	BCAT1	RPLP2	AC009060.1	LGALS3BP	TRIB2
GGH	KNSTRN	ID4	TXNDC17	RPL27A	OLIG1	FGF12	NEU4
CDCA5	CCNA2	GADD45B	ADM	RPL6	ZFP36L1	RASGEF1B	PLEKHB1
DSN1	FANCI	MT2A	PGK1	ETV1	MEIS1	WASF1	RNF144A
FANCD2	GMNN	CDC42EP4	ENO2	RP11-87N24.3	PAX3	ARHGAP5	MPZL1
H2AFZ	ECT2	PFKFB3	RGS17	RPL32	GFPT2	EPB41L2	GPRC5B

## Sheet: table_S2b
Table S2b: Differentially expressed genes
p_val	avg_logFC	pct.1	pct.2	p_val_adj	cluster	gene
0	4.42691	0.86	0.078	0	AC-like	AQP4
0	2.97696	0.536	0.032	0	AC-like	HSPB8
0	2.8656	0.73	0.045	0	AC-like	S1PR1
0	2.79861	0.828	0.147	0	AC-like	AGT
0	2.77435	0.74	0.101	0	AC-like	GJA1
0	2.66021	0.719	0.089	0	AC-like	DAAM2
0	2.15548	0.719	0.11	0	AC-like	CCDC80
3.41672e-289	2.31282	0.891	0.25	7.8769e-285	AC-like	MLC1
2.71741e-288	2.27027	0.702	0.118	6.26473e-284	AC-like	KAL1
1.23489e-280	2.42821	0.676	0.107	2.84691e-276	AC-like	EEPD1
8.6731e-263	2.6462	0.888	0.298	1.9995e-258	AC-like	SPARCL1
3.15155e-262	2.50639	0.871	0.258	7.26559e-258	AC-like	EDNRB
6.10568e-249	1.40846	0.824	0.21	1.4076e-244	AC-like	SOX9
2.313e-239	1.48873	0.575	0.082	5.3324e-235	AC-like	SLC4A4
1.56921e-237	2.55911	0.979	0.632	3.61766e-233	AC-like	CLU
2.77733e-206	2.01578	0.575	0.097	6.40285e-202	AC-like	CD44
4.993e-205	2.8837	0.766	0.225	1.15109e-200	AC-like	CRYAB
2.00754e-203	2.22413	0.852	0.323	4.62818e-199	AC-like	PLTP
4.36347e-201	1.93189	0.717	0.192	1.00595e-196	AC-like	ID4
2.81607e-200	2.28601	0.976	0.737	6.49218e-196	AC-like	GFAP
1.7808e-195	1.53063	0.609	0.126	4.10545e-191	AC-like	AHNAK
9.20227e-194	1.71264	0.944	0.425	2.12149e-189	AC-like	TNC
9.89526e-193	1.84981	0.779	0.243	2.28125e-188	AC-like	PBXIP1
1.50292e-182	1.77508	0.691	0.189	3.46484e-178	AC-like	DCLK1
3.74723e-180	1.95505	0.798	0.277	8.63886e-176	AC-like	LAMB2
2.1097e-173	1.90691	0.875	0.414	4.86369e-169	AC-like	EZR
9.19125e-163	2.04841	0.788	0.369	2.11895e-158	AC-like	KCNN3
1.91083e-162	1.87379	0.603	0.151	4.40523e-158	AC-like	RP11-263K19.4
3.52532e-159	1.88297	0.543	0.121	8.12727e-155	AC-like	FAM107A
2.22377e-149	2.40028	0.573	0.156	5.12668e-145	AC-like	ABI3BP
1.26701e-145	1.34834	0.987	0.913	2.92096e-141	AC-like	NTRK2
4.74517e-144	1.56201	0.961	0.844	1.09395e-139	AC-like	PEA15
3.45563e-140	1.68858	0.738	0.31	7.96661e-136	AC-like	PFKFB3
2.40049e-136	1.31669	0.963	0.772	5.53408e-132	AC-like	SLC1A3
6.79932e-135	1.47926	0.828	0.446	1.56751e-130	AC-like	CD99
5.71222e-126	1.72454	0.68	0.273	1.31689e-121	AC-like	NID1
1.70141e-122	1.68598	0.871	0.592	3.92243e-118	AC-like	ATP1A2
1.65474e-120	1.61813	0.637	0.213	3.81484e-116	AC-like	ANKFN1
1.15731e-118	1.5855	0.848	0.531	2.66807e-114	AC-like	CDC42EP4
7.35467e-118	1.64882	0.934	0.764	1.69555e-113	AC-like	TTYH1
1.14452e-117	2.01333	0.717	0.337	2.63857e-113	AC-like	TIMP3
6.42721e-117	1.6393	0.629	0.223	1.48173e-112	AC-like	DAPK1
4.35548e-113	1.50143	0.837	0.473	1.00411e-108	AC-like	VIM
3.36427e-112	1.39393	0.807	0.465	7.75599e-108	AC-like	ADCYAP1R1
3.45424e-111	2.5015	0.562	0.212	7.9634e-107	AC-like	CD38
7.80708e-111	1.91482	0.682	0.31	1.79984e-106	AC-like	ALDOC
1.67178e-107	1.52364	0.625	0.231	3.85412e-103	AC-like	TTYH2
5.72647e-106	3.1514	0.693	0.371	1.32018e-101	AC-like	APOE
2.81818e-102	1.28603	0.856	0.575	6.49703e-98	AC-like	SORL1
4.5456e-102	1.60407	0.573	0.202	1.04794e-97	AC-like	NKAIN3
2.17662e-101	1.28092	0.79	0.44	5.01799e-97	AC-like	FAT3
3.72123e-101	1.71742	0.699	0.34	8.57893e-97	AC-like	HEY1
6.07289e-99	1.0768	0.912	0.649	1.40004e-94	AC-like	ATP1B2
7.79298e-99	1.51066	0.674	0.288	1.79659e-94	AC-like	FSTL1
1.60804e-98	1.31115	0.674	0.284	3.70718e-94	AC-like	THBS3
1.26968e-95	1.75234	0.633	0.271	2.92711e-91	AC-like	BTBD17
1.52755e-92	1.11568	0.541	0.193	3.52161e-88	AC-like	FGFR3
6.03667e-92	1.26817	0.691	0.312	1.39169e-87	AC-like	LIMCH1
1.16974e-91	1.66977	0.644	0.284	2.69673e-87	AC-like	PFKFB2
3.58358e-90	1.10976	0.912	0.682	8.26158e-86	AC-like	HEPN1
2.8559e-88	1.37404	0.687	0.321	6.58398e-84	AC-like	RASSF4
5.23997e-88	1.23291	0.644	0.318	1.20802e-83	AC-like	ITPKB
3.14794e-87	0.717114	0.993	0.975	7.25727e-83	AC-like	PSAP
3.35944e-87	1.53191	0.697	0.364	7.74486e-83	AC-like	GPR98
4.26133e-86	1.06729	0.614	0.257	9.82407e-82	AC-like	ARHGEF6
6.58557e-86	0.958958	0.919	0.756	1.51824e-81	AC-like	PON2
2.95096e-84	1.22635	0.547	0.208	6.80315e-80	AC-like	GRIK1
4.23696e-84	1.29184	0.854	0.618	9.7679e-80	AC-like	RASA4
7.10794e-84	0.984535	0.8	0.521	1.63866e-79	AC-like	DCLK2
1.81586e-82	1.45218	0.706	0.378	4.18628e-78	AC-like	F3
7.23297e-82	1.35911	0.803	0.543	1.66749e-77	AC-like	GLUD1
1.00032e-81	1.11893	0.951	0.916	2.30615e-77	AC-like	ITM2C
2.58213e-81	1.11799	0.901	0.695	5.95285e-77	AC-like	C1orf198
4.01979e-81	1.3993	0.712	0.415	9.26722e-77	AC-like	LRIG1
2.21364e-80	0.878038	0.927	0.782	5.10333e-76	AC-like	TSC22D4
7.87838e-80	0.894251	0.961	0.884	1.81628e-75	AC-like	CNN3
2.67466e-79	1.04239	0.762	0.477	6.16615e-75	AC-like	RGMA
3.92759e-79	0.784035	0.993	0.983	9.05467e-75	AC-like	GPM6B
7.08721e-78	1.26257	0.818	0.588	1.63388e-73	AC-like	CAMK2G
8.01914e-78	1.7806	0.901	0.791	1.84873e-73	AC-like	SPARC
5.90658e-76	1.25432	0.745	0.421	1.3617e-71	AC-like	GRAMD3
1.50499e-75	1.61773	0.582	0.266	3.46962e-71	AC-like	C2orf88
2.83572e-74	0.985334	0.983	0.965	6.53748e-70	AC-like	TFPI
5.65894e-73	1.6132	0.721	0.446	1.30461e-68	AC-like	CADPS
8.08814e-73	1.19834	0.601	0.28	1.86464e-68	AC-like	SLC6A9
1.43578e-71	0.936696	0.785	0.514	3.31006e-67	AC-like	RASA4B
7.46137e-71	0.850462	0.655	0.322	1.72015e-66	AC-like	CACHD1
1.86898e-68	1.0596	0.878	0.717	4.30874e-64	AC-like	PSAT1
2.98381e-68	0.795309	0.993	0.978	6.87889e-64	AC-like	C1orf61
3.18578e-68	1.4514	0.552	0.27	7.34449e-64	AC-like	ALDH1L1
3.09102e-67	1.21206	0.599	0.277	7.12605e-63	AC-like	LMO3
1.878e-66	1.31479	0.618	0.317	4.32954e-62	AC-like	SULF1
1.2653e-65	0.884195	0.547	0.23	2.91702e-61	AC-like	TENM4
2.8713e-64	1.14961	0.627	0.344	6.6195e-60	AC-like	KLHL25
5.17278e-64	1.01044	0.904	0.761	1.19253e-59	AC-like	ATP2B4
9.93782e-64	0.903283	0.738	0.433	2.29106e-59	AC-like	NR2F1
1.43418e-63	1.03343	0.772	0.476	3.30635e-59	AC-like	RFX4
1.70824e-63	1.10291	0.757	0.492	3.93818e-59	AC-like	BMPR1B
9.27466e-63	0.723665	0.983	0.955	2.13818e-58	AC-like	PDE4DIP
5.11126e-62	0.664782	0.648	0.327	1.17835e-57	AC-like	S100A10
1.14569e-61	1.05328	0.65	0.343	2.64127e-57	AC-like	STON2
3.37136e-61	0.635347	0.723	0.437	7.77232e-57	AC-like	DENND1A
8.28459e-60	1.34328	0.773	0.51	1.90993e-55	AC-like	LRRN3
1.92536e-59	0.929803	0.839	0.648	4.43873e-55	AC-like	PHGDH
7.46715e-59	1.31326	0.509	0.232	1.72148e-54	AC-like	CRB1
1.75315e-58	0.627199	0.987	0.94	4.04172e-54	AC-like	NFIA
2.17415e-58	0.784517	0.745	0.492	5.01228e-54	AC-like	PLEC
4.81409e-58	1.31179	0.848	0.726	1.10984e-53	AC-like	FADS2
2.12542e-57	1.57657	0.678	0.459	4.89995e-53	AC-like	MGST1
8.84402e-57	0.975442	0.77	0.495	2.0389e-52	AC-like	NTM
1.34586e-56	1.2458	0.592	0.319	3.10274e-52	AC-like	SLC12A4
8.75699e-56	0.816969	0.8	0.535	2.01884e-51	AC-like	DDAH1
6.35271e-55	0.782316	0.841	0.632	1.46455e-50	AC-like	WLS
6.81367e-55	1.32133	0.674	0.432	1.57082e-50	AC-like	NADK2
9.93332e-55	1.46634	0.588	0.353	2.29003e-50	AC-like	DNAH7
1.64711e-54	1.03609	0.8	0.577	3.79724e-50	AC-like	SEMA6D
3.61369e-54	1.04586	0.772	0.582	8.331e-50	AC-like	SULF2
5.06456e-54	0.692914	0.951	0.886	1.16758e-49	AC-like	FHL1
1.20995e-53	0.63818	0.957	0.931	2.78942e-49	AC-like	ITM2B
1.57384e-53	0.925483	0.566	0.273	3.62834e-49	AC-like	LHFP
1.11074e-52	0.855668	0.762	0.545	2.56069e-48	AC-like	SORBS1
3.6568e-52	1.73993	0.545	0.304	8.43038e-48	AC-like	SLC15A2
6.15248e-52	0.811834	0.94	0.883	1.41839e-47	AC-like	MSI2
1.65006e-51	1.00077	0.625	0.342	3.80405e-47	AC-like	GLIS3
7.87455e-51	1.24362	0.672	0.473	1.8154e-46	AC-like	ADCY2
8.50206e-51	1.00729	0.618	0.335	1.96007e-46	AC-like	DKK3
1.28704e-50	1.19303	0.552	0.295	2.96715e-46	AC-like	DUSP18
1.53319e-50	0.909395	0.693	0.429	3.53463e-46	AC-like	PRRT2
2.20879e-50	0.849572	0.68	0.418	5.09216e-46	AC-like	ARHGEF26
5.23279e-50	1.27895	0.597	0.383	1.20637e-45	AC-like	FAM227A
6.2264e-50	0.625488	0.934	0.863	1.43543e-45	AC-like	DDR1
8.47811e-50	0.758319	0.936	0.847	1.95454e-45	AC-like	LUZP2
9.29962e-50	1.15188	0.53	0.271	2.14393e-45	AC-like	SCARA3
1.44421e-48	1.2501	0.56	0.305	3.32949e-44	AC-like	TMEM231
1.85277e-48	0.846766	0.736	0.482	4.27137e-44	AC-like	HEPACAM
3.88976e-48	0.855488	0.873	0.802	8.96744e-44	AC-like	NDRG2
7.01708e-48	0.919179	0.888	0.781	1.61772e-43	AC-like	PTTG1IP
9.20589e-48	0.965268	0.831	0.667	2.12233e-43	AC-like	DTNA
1.00817e-47	0.660079	0.991	0.982	2.32423e-43	AC-like	SYT11
1.42739e-47	0.93732	0.622	0.371	3.2907e-43	AC-like	RORB
5.20303e-47	1.1206	0.831	0.687	1.19951e-42	AC-like	APC
3.66455e-46	0.771782	0.927	0.773	8.44826e-42	AC-like	NREP
3.70631e-46	1.33675	0.68	0.524	8.54452e-42	AC-like	PLCD3
3.88709e-46	1.54533	0.571	0.35	8.96129e-42	AC-like	CCDC40
4.04307e-46	0.709971	0.758	0.514	9.3209e-42	AC-like	SESN3
4.07052e-46	0.830586	0.77	0.521	9.38418e-42	AC-like	LINC00478
1.14079e-45	0.942644	0.792	0.646	2.62998e-41	AC-like	NDRG4
2.84084e-45	0.935113	0.564	0.307	6.54927e-41	AC-like	ITGA7
1.11137e-44	0.711623	0.893	0.739	2.56215e-40	AC-like	ID2
1.09516e-43	0.715293	0.592	0.316	2.52479e-39	AC-like	DDR2
2.19662e-43	0.821395	0.545	0.283	5.06408e-39	AC-like	PMP22
2.90703e-43	0.911714	0.88	0.765	6.70188e-39	AC-like	KIF1A
3.53995e-43	1.29965	0.676	0.494	8.16101e-39	AC-like	HLA-E
5.20257e-43	0.790762	0.845	0.692	1.1994e-38	AC-like	CTNND2
6.73692e-43	0.931021	0.779	0.642	1.55313e-38	AC-like	NEAT1
7.79507e-43	0.788469	0.762	0.533	1.79708e-38	AC-like	SEMA6A
7.89583e-43	0.516254	0.976	0.948	1.8203e-38	AC-like	CKB
9.93848e-43	0.709168	0.88	0.804	2.29122e-38	AC-like	TMEM9
1.04166e-41	0.794081	0.62	0.4	2.40145e-37	AC-like	DOCK7
6.78585e-41	1.20862	0.551	0.346	1.56441e-36	AC-like	LAMA1
1.84991e-40	0.50408	0.976	0.964	4.26479e-36	AC-like	B2M
2.84454e-40	0.55175	0.951	0.814	6.5578e-36	AC-like	ZFP36L1
6.75255e-40	1.05192	0.624	0.421	1.55673e-35	AC-like	NSMF
3.89381e-39	0.533581	0.567	0.321	8.97679e-35	AC-like	PTPRT
5.9701e-39	0.815456	0.521	0.281	1.37635e-34	AC-like	S100A16
1.16038e-38	0.678654	0.974	0.984	2.67513e-34	AC-like	BCAN
4.9643e-38	0.827044	0.545	0.313	1.14447e-33	AC-like	SERPINH1
1.82638e-37	0.987793	0.702	0.531	4.21054e-33	AC-like	PIAS3
2.31862e-37	0.888669	0.616	0.409	5.34534e-33	AC-like	AEBP1
2.90811e-37	1.46435	0.68	0.502	6.70435e-33	AC-like	JAK1
1.25486e-36	1.10587	0.586	0.352	2.89296e-32	AC-like	WNT5A
2.14035e-36	0.912847	0.76	0.648	4.93435e-32	AC-like	GPC1
2.25741e-36	0.664755	0.522	0.286	5.20423e-32	AC-like	ARHGEF17
3.13042e-36	1.02079	0.678	0.483	7.21687e-32	AC-like	RNF19A
3.89738e-36	1.20816	0.61	0.414	8.98502e-32	AC-like	CSRP1
3.95257e-36	0.805984	0.721	0.527	9.11225e-32	AC-like	TRPS1
5.02748e-36	1.12991	0.775	0.625	1.15904e-31	AC-like	HYDIN
2.30071e-35	0.687095	0.663	0.46	5.30406e-31	AC-like	TOB2
4.16803e-35	1.57706	0.547	0.393	9.60897e-31	AC-like	S1PR3
6.47597e-35	1.00548	0.567	0.369	1.49297e-30	AC-like	TCTN2
2.685e-34	0.93262	0.899	0.88	6.19e-30	AC-like	CST3
3.86752e-34	0.702115	0.713	0.493	8.91619e-30	AC-like	LIFR
6.38476e-34	0.90952	0.588	0.372	1.47194e-29	AC-like	MEGF10
6.7614e-34	1.145	0.513	0.315	1.55877e-29	AC-like	PAQR6
6.79883e-34	0.571078	0.931	0.869	1.5674e-29	AC-like	SPTBN1
9.91294e-34	0.575966	0.833	0.698	2.28533e-29	AC-like	PPAP2B
3.88466e-33	1.18188	0.566	0.377	8.95569e-29	AC-like	UBXN11
4.03152e-33	0.96673	0.588	0.406	9.29426e-29	AC-like	RFX2
1.89932e-32	0.815825	0.886	0.853	4.3787e-28	AC-like	SSBP2
2.49402e-32	1.04915	0.528	0.312	5.74971e-28	AC-like	WDR52
5.22222e-32	0.823553	0.904	0.855	1.20393e-27	AC-like	GLUL
9.47009e-32	0.560436	0.85	0.773	2.18324e-27	AC-like	NBPF10
1.33968e-31	0.837731	0.581	0.383	3.0885e-27	AC-like	HIF3A
2.30799e-31	1.52662	0.64	0.517	5.32085e-27	AC-like	AK1
5.71971e-31	0.888662	0.743	0.622	1.31862e-26	AC-like	TAGLN2
7.011e-31	0.643905	0.816	0.727	1.61632e-26	AC-like	JAM2
8.02149e-31	0.614841	0.846	0.775	1.84927e-26	AC-like	NOTCH2NL
1.04519e-30	0.680439	0.888	0.818	2.40959e-26	AC-like	RNF213
7.47183e-30	0.560483	0.687	0.511	1.72256e-25	AC-like	ABCA1
1.03033e-29	0.859605	0.938	0.925	2.37532e-25	AC-like	TCTN1
1.77918e-29	0.645636	0.831	0.693	4.10172e-25	AC-like	WASF2
3.42628e-29	0.776895	0.68	0.529	7.89894e-25	AC-like	RABL2A
3.68218e-29	0.867162	0.672	0.482	8.4889e-25	AC-like	ST5
4.88945e-29	0.751145	0.509	0.315	1.12721e-24	AC-like	TMEM132A
6.57835e-29	1.11806	0.537	0.358	1.51657e-24	AC-like	TPPP3
8.93002e-29	0.664411	0.794	0.688	2.05873e-24	AC-like	RHBDD2
1.01598e-28	0.63561	0.815	0.695	2.34223e-24	AC-like	ANK2
1.94842e-28	0.71579	0.734	0.607	4.49189e-24	AC-like	ALDH9A1
2.24382e-28	0.643068	0.901	0.779	5.17291e-24	AC-like	GOLM1
3.04492e-28	0.819059	0.532	0.335	7.01975e-24	AC-like	GPR137B
3.38258e-28	1.46213	0.657	0.52	7.79821e-24	AC-like	CAPS
3.65221e-28	0.531115	0.929	0.889	8.41981e-24	AC-like	CASC4
5.16508e-28	0.971423	0.515	0.329	1.19076e-23	AC-like	FBN2
6.91769e-28	0.825077	0.558	0.363	1.5948e-23	AC-like	SORBS2
7.25904e-28	0.614884	0.828	0.705	1.6735e-23	AC-like	ADD3
7.38604e-28	0.500439	0.89	0.843	1.70278e-23	AC-like	HLA-C
1.21333e-27	0.541256	0.89	0.849	2.79721e-23	AC-like	FEZ1
1.64134e-27	0.565139	0.882	0.775	3.78394e-23	AC-like	NOTCH2
1.88229e-27	0.614045	0.747	0.617	4.33944e-23	AC-like	PRCP
2.12792e-27	0.622015	0.828	0.745	4.90571e-23	AC-like	SRGAP3
2.98158e-27	0.822137	0.702	0.573	6.87374e-23	AC-like	RABL2B
3.92572e-27	0.732511	0.785	0.638	9.05035e-23	AC-like	LINC00461
5.57297e-27	0.574981	0.835	0.734	1.28479e-22	AC-like	DARS
1.20437e-26	0.635612	0.845	0.747	2.77655e-22	AC-like	RIMKLB
1.27955e-26	0.714855	0.706	0.543	2.94988e-22	AC-like	DDAH2
1.35547e-26	0.646596	0.622	0.467	3.1249e-22	AC-like	FUT9
1.49146e-26	1.04478	0.506	0.333	3.43842e-22	AC-like	CETN2
2.93434e-26	0.814067	0.562	0.379	6.76482e-22	AC-like	CBY1
7.8222e-26	0.670583	0.979	0.978	1.80333e-21	AC-like	C12orf55
2.19581e-25	0.632625	0.751	0.586	5.06221e-21	AC-like	FAT1
2.52248e-25	0.605022	0.742	0.578	5.81533e-21	AC-like	PLXNB2
4.21299e-25	0.649686	0.796	0.659	9.71263e-21	AC-like	FLNA
4.52888e-25	0.693641	0.745	0.615	1.04409e-20	AC-like	LTBP3
4.88315e-25	0.938349	0.607	0.461	1.12576e-20	AC-like	CXXC5
6.96085e-25	0.536976	0.537	0.332	1.60475e-20	AC-like	SPOCK2
8.34145e-25	0.524683	0.843	0.776	1.92304e-20	AC-like	HADHB
1.09536e-24	0.750208	0.811	0.752	2.52524e-20	AC-like	ATP1B1
1.23568e-24	0.545082	0.869	0.78	2.84875e-20	AC-like	LAMP2
1.95063e-24	0.589489	0.567	0.371	4.49698e-20	AC-like	PRICKLE2
2.12572e-24	0.684542	0.693	0.564	4.90063e-20	AC-like	ZFP36L2
3.99689e-24	0.741223	0.661	0.505	9.21443e-20	AC-like	TNIK
4.78304e-24	0.532743	0.674	0.518	1.10268e-19	AC-like	KIF21B
6.0641e-24	0.936941	0.577	0.442	1.39802e-19	AC-like	MIIP
9.74921e-24	0.539968	0.609	0.449	2.24758e-19	AC-like	ZNF592
1.0366e-23	0.635919	0.558	0.404	2.38978e-19	AC-like	SH3BP2
3.05288e-23	0.670314	0.796	0.721	7.0381e-19	AC-like	SCHIP1
3.27993e-23	0.762411	0.831	0.743	7.56155e-19	AC-like	DALRD3
3.50021e-23	0.75064	0.607	0.432	8.06938e-19	AC-like	MEIS2
4.06649e-23	0.787514	0.674	0.526	9.37489e-19	AC-like	SPATA13
4.14135e-23	0.538325	0.798	0.716	9.54747e-19	AC-like	SLC3A2
5.90838e-23	0.811408	0.507	0.347	1.36212e-18	AC-like	VCL
8.47908e-23	0.686737	0.539	0.348	1.95477e-18	AC-like	ROBO2
1.31621e-22	0.713242	0.517	0.35	3.03439e-18	AC-like	CIB1
1.37857e-22	0.919232	0.691	0.583	3.17815e-18	AC-like	ACADVL
1.58016e-22	0.56128	0.524	0.354	3.64289e-18	AC-like	MAPK8IP1
1.66446e-22	0.619091	0.663	0.542	3.83725e-18	AC-like	AMER2
1.6909e-22	0.740485	0.657	0.501	3.8982e-18	AC-like	CD81
2.0682e-22	0.804354	0.599	0.438	4.76802e-18	AC-like	PAGR1
2.89548e-22	0.988659	0.515	0.37	6.67524e-18	AC-like	NPHP1
3.24718e-22	1.1126	0.588	0.471	7.48606e-18	AC-like	MYLK
3.73724e-22	0.860604	0.813	0.783	8.61584e-18	AC-like	NCAN
3.97242e-22	0.717993	0.588	0.433	9.15803e-18	AC-like	RGL1
4.31949e-22	0.711775	0.807	0.68	9.95816e-18	AC-like	RFX3
4.93869e-22	0.527422	0.854	0.783	1.13857e-17	AC-like	ADD1
5.25317e-22	0.764883	0.657	0.492	1.21107e-17	AC-like	CSRNP3
7.28329e-22	0.600813	0.875	0.805	1.67909e-17	AC-like	CALCRL
8.14911e-22	0.61953	0.676	0.525	1.8787e-17	AC-like	CADM3
1.04466e-21	0.871994	0.586	0.44	2.40836e-17	AC-like	DNALI1
1.16721e-21	0.897596	0.605	0.472	2.69089e-17	AC-like	AFF3
1.25324e-21	0.641379	0.835	0.771	2.88921e-17	AC-like	PBX1
3.95911e-21	1.01218	0.773	0.685	9.12733e-17	AC-like	PPP1R12B
3.98609e-21	0.638643	0.646	0.508	9.18954e-17	AC-like	TPP1
5.48131e-21	0.535791	0.732	0.596	1.26366e-16	AC-like	HSPB1
5.73082e-21	0.797658	0.534	0.36	1.32118e-16	AC-like	BOC
8.53991e-21	0.889689	0.547	0.424	1.96879e-16	AC-like	RAB36
9.56218e-21	0.698359	0.562	0.43	2.20447e-16	AC-like	LRP10
1.01884e-20	0.512319	0.953	0.938	2.34883e-16	AC-like	MAT2A
1.38671e-20	0.577874	0.777	0.674	3.19692e-16	AC-like	VANGL2
1.53207e-20	0.731995	0.676	0.549	3.53203e-16	AC-like	ACYP2
1.74236e-20	0.682642	0.723	0.63	4.01683e-16	AC-like	GALNT2
1.84357e-20	0.801451	0.571	0.426	4.25017e-16	AC-like	BBS1
2.29779e-20	0.586968	0.603	0.422	5.29733e-16	AC-like	NCKAP5
2.94629e-20	1.02069	0.65	0.543	6.79239e-16	AC-like	TMEM67
3.22918e-20	0.838681	0.597	0.475	7.44454e-16	AC-like	NLRP1
9.10449e-20	0.72606	0.539	0.38	2.09895e-15	AC-like	AUTS2
1.08161e-19	0.648862	0.809	0.783	2.49354e-15	AC-like	DMD
1.7498e-19	0.646446	0.624	0.505	4.03399e-15	AC-like	AKR7A2
2.98275e-19	0.525489	0.749	0.659	6.87643e-15	AC-like	LGALS3BP
4.29465e-19	0.644942	0.715	0.598	9.90089e-15	AC-like	ABR
5.18119e-19	0.647216	0.657	0.517	1.19447e-14	AC-like	ST6GAL2
6.82542e-19	0.736637	0.684	0.577	1.57353e-14	AC-like	TTLL4
7.34634e-19	0.534361	0.697	0.553	1.69363e-14	AC-like	TOM1L2
8.83065e-19	0.594476	0.762	0.711	2.03582e-14	AC-like	PTPLAD1
1.17945e-18	0.588784	0.704	0.628	2.7191e-14	AC-like	C14orf132
1.38677e-18	0.515297	0.893	0.876	3.19706e-14	AC-like	BAZ2B
1.73912e-18	0.549917	0.792	0.704	4.00938e-14	AC-like	CTNNA1
1.92509e-18	0.657042	0.816	0.804	4.4381e-14	AC-like	WDR6
2.04183e-18	0.755888	0.573	0.43	4.70723e-14	AC-like	TAB2
2.60529e-18	0.526409	0.805	0.741	6.00623e-14	AC-like	NCSTN
3.45071e-18	0.600013	0.858	0.807	7.95527e-14	AC-like	PILRB
4.20979e-18	0.585884	0.783	0.737	9.70525e-14	AC-like	ASAH1
5.3966e-18	0.588437	0.569	0.419	1.24413e-13	AC-like	SPEG
5.77804e-18	0.569974	0.644	0.478	1.33207e-13	AC-like	FIGN
9.56772e-18	0.777672	0.571	0.426	2.20574e-13	AC-like	SYPL1
1.12398e-17	0.688831	0.661	0.583	2.59123e-13	AC-like	GRINA
1.45699e-17	0.50035	0.702	0.566	3.35896e-13	AC-like	LYST
1.4661e-17	0.684886	0.517	0.352	3.37996e-13	AC-like	IFT88
1.51905e-17	0.647484	0.685	0.578	3.50201e-13	AC-like	MGLL
1.85496e-17	0.753047	0.648	0.546	4.27642e-13	AC-like	ARHGEF4
2.33317e-17	0.803608	0.502	0.362	5.37889e-13	AC-like	SLC20A2
2.42363e-17	0.643575	0.616	0.476	5.58744e-13	AC-like	IGSF8
2.46242e-17	0.711099	0.528	0.39	5.67687e-13	AC-like	CYBRD1
2.82654e-17	0.773971	0.77	0.725	6.51631e-13	AC-like	MAGEH1
3.33948e-17	0.95007	0.768	0.772	7.69885e-13	AC-like	PLEKHA5
3.39285e-17	1.33485	0.695	0.597	7.82189e-13	AC-like	TLK1
3.57135e-17	0.54879	0.584	0.424	8.2334e-13	AC-like	CRYBG3
4.02716e-17	0.824923	0.599	0.477	9.28422e-13	AC-like	WDR90
4.68575e-17	0.513227	0.685	0.549	1.08025e-12	AC-like	TEAD1
4.80704e-17	0.6668	0.517	0.38	1.10822e-12	AC-like	PCGF5
5.68239e-17	0.521206	0.83	0.748	1.31002e-12	AC-like	DAG1
9.21083e-17	0.674852	0.655	0.539	2.12346e-12	AC-like	COG2
1.0214e-16	0.62424	0.62	0.515	2.35474e-12	AC-like	TMEM205
1.20837e-16	0.604563	0.783	0.731	2.78577e-12	AC-like	TTLL3
1.53322e-16	0.623877	0.785	0.752	3.5347e-12	AC-like	CLIP1
1.83895e-16	1.03296	0.502	0.397	4.23951e-12	AC-like	ID1
2.14804e-16	0.592186	0.702	0.576	4.95209e-12	AC-like	GNG12
2.88619e-16	0.695336	0.517	0.38	6.65382e-12	AC-like	RAB30
1.18637e-15	0.696291	0.592	0.477	2.73507e-11	AC-like	LITAF
1.77095e-15	0.579054	0.753	0.718	4.08275e-11	AC-like	BMPR1A
2.55033e-15	0.70871	0.526	0.391	5.87953e-11	AC-like	MORN2
4.59055e-15	0.530241	0.839	0.838	1.0583e-10	AC-like	ACOT11
6.18687e-15	0.644152	0.809	0.754	1.42632e-10	AC-like	PLXNB1
9.93636e-15	0.556357	0.787	0.729	2.29073e-10	AC-like	SLC44A2
1.03229e-14	0.57174	0.695	0.632	2.37984e-10	AC-like	PAM
1.15752e-14	0.517721	0.629	0.532	2.66855e-10	AC-like	SLC41A1
5.12559e-14	0.970033	0.567	0.482	1.18165e-09	AC-like	ALDH2
5.24278e-14	0.799111	0.509	0.412	1.20867e-09	AC-like	CYB5R1
9.88022e-14	0.555168	0.599	0.489	2.27779e-09	AC-like	PTPRA
1.03658e-13	0.585126	0.504	0.393	2.38973e-09	AC-like	B3GAT2
1.99961e-13	0.692084	0.644	0.563	4.6099e-09	AC-like	RAB7L1
2.5444e-13	0.564573	0.682	0.595	5.86586e-09	AC-like	SPAG16
2.67886e-13	0.571801	0.601	0.497	6.17584e-09	AC-like	ZHX2
2.83014e-13	0.558659	0.659	0.563	6.5246e-09	AC-like	EPHB1
2.99184e-13	0.800185	0.76	0.706	6.89739e-09	AC-like	GOLGA8B
3.20241e-13	0.797077	0.53	0.445	7.38284e-09	AC-like	DENND6B
3.43201e-13	0.505313	0.534	0.395	7.91216e-09	AC-like	DYNC2H1
3.77264e-13	0.634648	0.541	0.43	8.69744e-09	AC-like	TMBIM1
4.32815e-13	0.787277	0.599	0.515	9.97812e-09	AC-like	DLG5
5.29253e-13	0.5489	0.635	0.552	1.22014e-08	AC-like	LLGL1
5.48457e-13	0.51973	0.77	0.706	1.26441e-08	AC-like	COMMD2
1.04297e-12	0.675673	0.564	0.457	2.40446e-08	AC-like	RORA
1.22647e-12	0.686696	0.519	0.408	2.82751e-08	AC-like	C1GALT1
1.7765e-12	0.561135	0.682	0.599	4.09554e-08	AC-like	ANKFY1
1.79165e-12	0.601749	0.504	0.389	4.13046e-08	AC-like	EFEMP2
1.91925e-12	0.569673	0.762	0.721	4.42463e-08	AC-like	PDDC1
1.96322e-12	0.748112	0.751	0.716	4.52601e-08	AC-like	WDR11
1.97822e-12	0.861514	0.558	0.487	4.56058e-08	AC-like	MLF1
2.04063e-12	0.634029	0.674	0.628	4.70446e-08	AC-like	MPC1
2.38547e-12	0.621442	0.564	0.473	5.49947e-08	AC-like	GPR125
3.3248e-12	0.587753	0.674	0.604	7.66499e-08	AC-like	PIGQ
3.55774e-12	1.0639	0.517	0.456	8.202e-08	AC-like	C1orf222
9.36713e-12	0.565018	0.684	0.627	2.1595e-07	AC-like	REEP5
9.81115e-12	0.57402	0.732	0.704	2.26186e-07	AC-like	PSPH
1.10889e-11	0.520024	0.53	0.428	2.55644e-07	AC-like	SETBP1
1.39895e-11	0.522714	0.717	0.67	3.22513e-07	AC-like	NAV2
1.52102e-11	0.61953	0.663	0.581	3.50656e-07	AC-like	SC5D
2.296e-11	0.57562	0.588	0.485	5.2932e-07	AC-like	RP13-39P12.3
3.0811e-11	0.769205	0.693	0.666	7.10316e-07	AC-like	MSMO1
3.14724e-11	0.580362	0.637	0.552	7.25564e-07	AC-like	BTN3A2
4.66971e-11	0.524873	0.719	0.648	1.07655e-06	AC-like	2021-09-11
6.02325e-11	0.60682	0.607	0.545	1.3886e-06	AC-like	STK17B
7.0985e-11	0.585409	0.773	0.734	1.63649e-06	AC-like	PCNXL2
8.82446e-11	0.537493	0.609	0.545	2.03439e-06	AC-like	HMG20B
8.82697e-11	0.787793	0.524	0.44	2.03497e-06	AC-like	GINS3
1.01613e-10	0.560432	0.537	0.504	2.34259e-06	AC-like	OGFRL1
1.06715e-10	0.53328	0.507	0.385	2.46021e-06	AC-like	TPM2
1.15554e-10	0.572626	0.71	0.661	2.66398e-06	AC-like	HIBCH
1.30509e-10	0.572502	0.61	0.527	3.00875e-06	AC-like	EVI5
1.37061e-10	0.669584	0.955	0.965	3.15981e-06	AC-like	INTU
1.38755e-10	0.570377	0.773	0.731	3.19885e-06	AC-like	ITSN1
1.43286e-10	0.506164	0.73	0.695	3.30331e-06	AC-like	CSNK1D
1.53722e-10	0.791523	0.652	0.614	3.54392e-06	AC-like	SFXN5
1.71994e-10	0.62415	0.551	0.463	3.96515e-06	AC-like	CACNA1E
1.77784e-10	0.501314	0.609	0.497	4.09864e-06	AC-like	MXI1
1.78997e-10	0.602951	0.541	0.461	4.12659e-06	AC-like	PPARD
2.03497e-10	0.609856	0.721	0.74	4.69142e-06	AC-like	CBS
2.30662e-10	0.715861	0.669	0.648	5.31769e-06	AC-like	ACSL6
2.47509e-10	0.651488	0.706	0.695	5.70608e-06	AC-like	KCNJ10
2.84963e-10	0.601508	0.519	0.44	6.56955e-06	AC-like	TMEM14A
3.66252e-10	0.800023	0.616	0.575	8.44358e-06	AC-like	RND1
4.74238e-10	0.540386	0.702	0.683	1.09331e-05	AC-like	AXL
5.20317e-10	0.518625	0.657	0.596	1.19954e-05	AC-like	NBPF24
6.74815e-10	0.501206	0.635	0.566	1.55572e-05	AC-like	PYCR2
7.72183e-10	0.643597	0.515	0.423	1.78019e-05	AC-like	NFKBIA
8.66128e-10	0.543781	0.599	0.534	1.99677e-05	AC-like	POR
9.26722e-10	0.729503	0.551	0.475	2.13646e-05	AC-like	CRISPLD1
1.01697e-09	0.565396	0.629	0.573	2.34452e-05	AC-like	CTNNA2
1.19457e-09	0.624674	0.7	0.659	2.75395e-05	AC-like	FKBP9
1.29687e-09	0.503067	0.816	0.8	2.98981e-05	AC-like	KIDINS220
1.32827e-09	0.727804	0.642	0.577	3.06219e-05	AC-like	IFT172
1.46294e-09	0.660226	0.551	0.468	3.37265e-05	AC-like	ADAM15
1.54037e-09	0.549623	0.59	0.495	3.55117e-05	AC-like	NEK4
2.37524e-09	0.734142	0.579	0.541	5.47589e-05	AC-like	TSPAN5
2.65528e-09	0.552249	0.603	0.504	6.12148e-05	AC-like	NEK1
2.71799e-09	0.569547	0.564	0.488	6.26606e-05	AC-like	TRAF5
3.65374e-09	0.630735	0.524	0.446	8.42334e-05	AC-like	KCTD6
4.27967e-09	0.676037	0.532	0.444	9.86635e-05	AC-like	STK36
4.41394e-09	0.683074	0.586	0.513	0.000101759	AC-like	SCPEP1
5.19772e-09	0.5035	0.757	0.72	0.000119828	AC-like	LINC00094
6.06806e-09	0.61108	0.669	0.633	0.000139893	AC-like	RABL5
7.03064e-09	0.617803	0.506	0.417	0.000162084	AC-like	MYO15B
7.49423e-09	0.753356	0.678	0.66	0.000172772	AC-like	TEX9
7.50549e-09	0.536052	0.504	0.411	0.000173031	AC-like	IQCK
7.74077e-09	0.540603	0.56	0.491	0.000178456	AC-like	SERPINB6
9.49608e-09	0.511474	0.573	0.519	0.000218923	AC-like	MFSD10
1.0008e-08	0.661086	0.556	0.492	0.000230726	AC-like	PPOX
1.39192e-08	1.00364	0.551	0.506	0.000320893	AC-like	RP11-867G23.3
1.4723e-08	0.588839	0.558	0.474	0.000339424	AC-like	IFT122
1.48414e-08	0.767864	0.502	0.443	0.000342154	AC-like	MR1
1.60549e-08	0.627548	0.537	0.47	0.000370129	AC-like	PHACTR1
1.79623e-08	0.591128	0.635	0.587	0.000414104	AC-like	AIG1
1.96248e-08	0.519337	0.597	0.536	0.000452431	AC-like	MAGT1
2.08254e-08	0.578381	0.551	0.481	0.000480108	AC-like	RIT1
2.3095e-08	1.36828	0.772	0.761	0.000532433	AC-like	ARHGEF12
2.32893e-08	0.630927	0.717	0.705	0.000536912	AC-like	POU2F1
2.46853e-08	0.554964	0.597	0.506	0.000569095	AC-like	NMT1
2.92705e-08	0.588661	0.652	0.582	0.000674801	AC-like	DYNC2LI1
6.16051e-08	0.619497	0.515	0.448	0.00142024	AC-like	C1orf85
1.39909e-07	0.75847	0.67	0.654	0.00322547	AC-like	CCDC30
1.66872e-07	0.655947	0.654	0.608	0.00384708	AC-like	EFCAB2
1.85572e-07	0.649342	0.635	0.578	0.00427817	AC-like	CPE
2.00907e-07	0.50118	0.509	0.436	0.00463171	AC-like	MUC20
2.51064e-07	0.67432	0.635	0.613	0.00578803	AC-like	CEP112
3.71352e-07	0.535043	0.725	0.692	0.00856115	AC-like	MTCH1
5.01721e-07	0.576915	0.603	0.556	0.0115667	AC-like	LRRC8A
6.4161e-07	0.671849	0.603	0.583	0.0147917	AC-like	AHCYL1
6.55232e-07	0.516739	0.519	0.455	0.0151057	AC-like	ELP4
6.97339e-07	0.596486	0.564	0.533	0.0160765	AC-like	ACPL2
7.66923e-07	0.552471	0.506	0.469	0.0176806	AC-like	EXPH5
7.81747e-07	0.511748	0.528	0.477	0.0180224	AC-like	PLIN3
1.07403e-06	0.587169	0.521	0.461	0.0247607	AC-like	PSENEN
1.12869e-06	1.0635	0.549	0.519	0.0260209	AC-like	BCO2
1.16348e-06	0.930604	0.558	0.537	0.0268228	AC-like	KIAA1324
1.18054e-06	0.652388	0.515	0.478	0.0272162	AC-like	CCDC157
1.22116e-06	0.700308	0.536	0.487	0.0281526	AC-like	WDR19
1.38147e-06	0.635294	0.575	0.524	0.0318485	AC-like	SOAT1
1.39358e-06	0.64929	0.528	0.48	0.0321276	AC-like	POLR3H
1.57452e-06	0.548755	0.809	0.816	0.0362989	AC-like	FADS1
2.05286e-06	0.540118	0.577	0.529	0.0473267	AC-like	TRIM37
0	3.37045	0.939	0.143	0	G2M	UBE2C
0	3.20257	0.972	0.162	0	G2M	TOP2A
0	3.1356	0.761	0.066	0	G2M	CDC20
0	2.84399	0.871	0.118	0	G2M	FAM64A
0	2.8366	0.887	0.118	0	G2M	CCNB2
0	2.71004	0.948	0.156	0	G2M	TPX2
0	2.64949	0.893	0.11	0	G2M	PBK
0	2.5007	0.758	0.075	0	G2M	AURKB
0	2.37905	0.629	0.038	0	G2M	DLGAP5
0	2.37214	0.804	0.081	0	G2M	BUB1
0	2.35534	0.975	0.126	0	G2M	MKI67
0	2.32796	0.66	0.036	0	G2M	KIF20A
0	2.27658	0.822	0.099	0	G2M	KIF2C
0	2.27656	0.77	0.078	0	G2M	CENPE
0	2.26327	0.84	0.09	0	G2M	TACC3
0	2.21564	0.721	0.064	0	G2M	TTK
0	2.21264	0.767	0.058	0	G2M	CDCA8
0	1.98029	0.656	0.048	0	G2M	CDCA2
0	1.50896	0.847	0.085	0	G2M	IQGAP3
5.49492e-308	1.72657	0.549	0.031	1.2668e-303	G2M	CDC25C
1.81068e-304	2.56902	0.788	0.096	4.17435e-300	G2M	TROAP
8.65789e-302	2.33622	0.837	0.113	1.99599e-297	G2M	BUB1B
1.63107e-300	3.39242	0.81	0.108	3.76028e-296	G2M	CCNB1
4.87621e-298	2.52561	0.88	0.131	1.12416e-293	G2M	NUF2
9.05365e-292	2.7833	0.702	0.071	2.08723e-287	G2M	CDKN3
2.50575e-288	1.94362	0.89	0.142	5.77676e-284	G2M	ASPM
3.15551e-285	2.67992	0.531	0.032	7.27471e-281	G2M	NMU
5.55672e-282	2.83124	0.92	0.173	1.28105e-277	G2M	PTTG1
3.55116e-277	2.85869	0.966	0.218	8.18684e-273	G2M	NUSAP1
8.57527e-262	2.75915	0.985	0.256	1.97694e-257	G2M	CENPF
5.60042e-255	1.57057	0.822	0.138	1.29112e-250	G2M	GTSE1
3.22021e-249	1.80088	0.767	0.114	7.42387e-245	G2M	KIF4A
8.36214e-248	2.36448	0.828	0.147	1.92781e-243	G2M	KIF23
1.04001e-247	1.60431	0.748	0.101	2.39765e-243	G2M	KIF15
8.74815e-246	2.11834	0.837	0.143	2.0168e-241	G2M	SPAG5
4.1727e-242	1.79861	0.77	0.111	9.61973e-238	G2M	ANLN
4.55047e-241	2.73781	0.865	0.165	1.04907e-236	G2M	CDK1
2.64278e-231	2.32154	0.779	0.137	6.09266e-227	G2M	CCNA2
2.72497e-230	2.19833	0.914	0.204	6.28215e-226	G2M	UBE2T
7.71589e-227	1.68875	0.736	0.103	1.77882e-222	G2M	CDCA5
6.716e-224	1.97137	0.865	0.189	1.54831e-219	G2M	KIF11
1.15539e-221	1.9448	0.767	0.126	2.66364e-217	G2M	NCAPG
5.68248e-215	2.31398	0.801	0.166	1.31004e-210	G2M	CKAP2L
1.98852e-214	1.66029	0.696	0.099	4.58434e-210	G2M	NCAPH
1.29066e-209	1.72445	0.595	0.069	2.97549e-205	G2M	SKA3
1.41342e-209	2.48876	0.92	0.263	3.25851e-205	G2M	PRC1
2.57824e-204	1.91752	0.62	0.083	5.94388e-200	G2M	FAM83D
1.15014e-194	2.14971	0.908	0.265	2.65153e-190	G2M	RACGAP1
8.52649e-190	1.6829	0.62	0.089	1.9657e-185	G2M	DEPDC1
2.07226e-189	1.52882	0.644	0.095	4.77739e-185	G2M	DEPDC1B
1.67322e-186	2.50256	0.963	0.398	3.85744e-182	G2M	HMGB2
2.03809e-186	2.67467	0.748	0.173	4.6986e-182	G2M	PLK1
4.39884e-183	2.47522	0.982	0.55	1.01411e-178	G2M	BIRC5
7.67858e-183	2.3621	0.834	0.241	1.77022e-178	G2M	NDC80
6.75374e-179	1.31347	0.595	0.08	1.55701e-174	G2M	ASF1B
9.06675e-177	1.37047	0.558	0.073	2.09025e-172	G2M	POC1A
4.1434e-175	1.63787	0.813	0.181	9.55219e-171	G2M	ZWINT
2.57425e-170	1.98568	0.902	0.335	5.93468e-166	G2M	CASC5
1.57828e-169	1.61373	0.567	0.08	3.63857e-165	G2M	OIP5
2.5852e-167	1.90207	0.721	0.159	5.95991e-163	G2M	MELK
1.47538e-165	2.00336	0.936	0.351	3.40133e-161	G2M	MAD2L1
8.72566e-165	1.37089	0.758	0.2	2.01161e-160	G2M	KIF14
4.09376e-162	1.98547	0.88	0.302	9.43775e-158	G2M	RRM2
6.87308e-162	2.0755	0.791	0.232	1.58452e-157	G2M	HJURP
1.23064e-161	1.57231	1	0.971	2.83711e-157	G2M	HMGN2
6.59556e-159	1.45374	0.794	0.207	1.52054e-154	G2M	RTKN2
2.02608e-158	2.29096	0.828	0.268	4.67093e-154	G2M	SGOL1
1.26062e-157	1.53708	0.699	0.138	2.90624e-153	G2M	CENPM
3.84841e-156	1.53859	0.626	0.114	8.87213e-152	G2M	SHCBP1
3.31614e-155	1.52109	0.721	0.18	7.64502e-151	G2M	ESPL1
1.62354e-153	1.31894	0.592	0.091	3.74291e-149	G2M	TK1
2.92403e-152	2.06065	0.929	0.367	6.74105e-148	G2M	SMC4
5.72385e-152	1.49926	0.521	0.075	1.31958e-147	G2M	HIST1H1B
2.71359e-148	1.68933	0.84	0.277	6.25592e-144	G2M	NCAPD2
1.30666e-146	1.51644	0.736	0.173	3.01238e-142	G2M	KIAA1524
3.17963e-146	1.88437	0.853	0.333	7.33033e-142	G2M	PRR11
3.64939e-146	1.50468	0.81	0.251	8.4133e-142	G2M	FOXM1
4.81129e-146	1.52592	0.914	0.312	1.10919e-141	G2M	TYMS
2.11534e-145	2.24064	0.712	0.19	4.8767e-141	G2M	CDCA3
2.26475e-145	1.71966	0.693	0.159	5.22116e-141	G2M	KIF18A
4.26883e-145	1.77957	0.669	0.146	9.84136e-141	G2M	GAS2L3
6.42568e-145	2.11144	0.791	0.266	1.48138e-140	G2M	MXD3
1.30014e-144	1.59448	0.755	0.183	2.99734e-140	G2M	MLF1IP
8.37003e-144	2.19616	0.586	0.116	1.92963e-139	G2M	AURKA
9.80071e-144	1.73649	0.739	0.191	2.25945e-139	G2M	CENPN
2.08198e-142	1.95595	0.917	0.389	4.79979e-138	G2M	CKS2
7.2292e-141	1.86042	0.865	0.305	1.66662e-136	G2M	KNSTRN
1.4504e-140	0.889439	0.583	0.101	3.34376e-136	G2M	DIAPH3
2.57097e-139	1.56124	0.77	0.239	5.92711e-135	G2M	ARHGAP11A
6.19763e-137	1.52906	0.653	0.157	1.4288e-132	G2M	NEIL3
6.3699e-135	2.02787	0.982	0.611	1.46852e-130	G2M	KPNA2
1.32061e-131	1.40305	0.985	0.822	3.04453e-127	G2M	H2AFZ
2.85622e-130	1.44656	0.997	0.947	6.58473e-126	G2M	TUBA1B
9.0662e-130	1.74251	0.831	0.337	2.09012e-125	G2M	KIFC1
5.08889e-129	1.57329	0.893	0.365	1.17319e-124	G2M	KIF22
1.74512e-126	1.03476	1	0.981	4.0232e-122	G2M	HMGB1
2.42962e-125	1.38246	0.641	0.141	5.60125e-121	G2M	CENPW
1.0885e-120	1.10395	0.518	0.092	2.50942e-116	G2M	INCENP
1.49589e-120	1.98584	0.874	0.422	3.44863e-116	G2M	ECT2
1.06404e-119	1.47655	0.819	0.273	2.45303e-115	G2M	PSRC1
2.74252e-119	1.70874	0.997	0.919	6.3226e-115	G2M	ARL6IP1
2.24468e-117	1.74873	0.712	0.216	5.17487e-113	G2M	ARHGAP11B
1.10638e-115	1.37217	0.92	0.39	2.55065e-111	G2M	SMC2
2.03829e-115	1.68124	0.586	0.135	4.69908e-111	G2M	FAM72A
5.59137e-114	1.4338	0.598	0.14	1.28903e-109	G2M	PARPBP
7.106e-113	0.583901	0.564	0.119	1.63822e-108	G2M	KIF24
2.56155e-112	1.05277	0.997	0.97	5.9054e-108	G2M	STMN1
9.0504e-111	1.44057	0.617	0.146	2.08648e-106	G2M	RAD51AP1
2.2094e-109	1.26641	0.982	0.96	5.09354e-105	G2M	RP11-386G11.10
7.32452e-109	0.814846	0.595	0.14	1.6886e-104	G2M	C21orf58
3.05234e-108	1.26522	0.647	0.181	7.03686e-104	G2M	CCNF
7.64387e-108	1.6976	0.844	0.366	1.76222e-103	G2M	CKAP2
1.24134e-107	1.33772	0.975	0.607	2.86178e-103	G2M	ANP32E
4.82353e-107	1.60524	0.837	0.437	1.11202e-102	G2M	SPC24
3.88949e-105	1.27894	0.721	0.218	8.96682e-101	G2M	PHF19
4.02576e-103	1.16033	0.564	0.125	9.281e-99	G2M	EXO1
2.10165e-102	1.41111	0.945	0.608	4.84515e-98	G2M	TMPO
2.35369e-99	1.21202	0.73	0.236	5.42619e-95	G2M	LMNB1
2.37346e-99	1.40715	0.883	0.543	5.47177e-95	G2M	KIF18B
6.57278e-99	1.28532	0.899	0.458	1.51529e-94	G2M	HMGB3
1.03351e-98	1.40074	0.748	0.26	2.38265e-94	G2M	MIS18BP1
2.57462e-96	0.951871	1	0.988	5.93552e-92	G2M	CALM2
3.88624e-95	0.566388	0.595	0.155	8.95934e-91	G2M	TICRR
9.35108e-95	1.03092	0.733	0.246	2.1558e-90	G2M	NCAPG2
3.30932e-91	1.39417	0.531	0.129	7.62931e-87	G2M	MND1
4.33959e-91	1.06669	0.767	0.274	1.00045e-86	G2M	TMEM194A
4.6026e-91	2.4881	0.73	0.358	1.06108e-86	G2M	NEK2
6.64212e-91	1.1042	0.77	0.289	1.53128e-86	G2M	CENPO
5.51515e-90	1.34509	0.896	0.498	1.27146e-85	G2M	CKS1B
5.94229e-90	1.27762	0.853	0.392	1.36994e-85	G2M	FANCI
2.04785e-89	0.907453	0.748	0.277	4.72111e-85	G2M	H2AFX
4.83031e-89	1.00324	0.994	0.959	1.11358e-84	G2M	TUBB
6.78926e-89	1.1437	0.54	0.134	1.5652e-84	G2M	CDCA4
2.00336e-88	1.21556	0.546	0.141	4.61854e-84	G2M	BRCA2
2.52232e-88	1.81398	0.84	0.506	5.81496e-84	G2M	SGOL2
7.12366e-88	0.888321	0.641	0.181	1.64229e-83	G2M	DTL
9.78606e-86	1.53751	0.712	0.294	2.25608e-81	G2M	FBXO5
7.38578e-84	1.13662	0.617	0.204	1.70272e-79	G2M	STIL
1.46454e-83	0.937512	0.555	0.146	3.37635e-79	G2M	ARHGAP19
4.42836e-82	1.36901	0.831	0.45	1.02091e-77	G2M	FANCD2
1.61193e-81	1.08148	0.975	0.793	3.71615e-77	G2M	H2AFV
7.55901e-80	1.57644	0.914	0.764	1.74265e-75	G2M	SPC25
1.78571e-79	0.922739	0.985	0.927	4.11677e-75	G2M	NUCKS1
2.25887e-79	0.850641	0.66	0.224	5.2076e-75	G2M	C18orf54
3.51675e-79	1.08094	0.748	0.305	8.10753e-75	G2M	ATAD2
3.78924e-79	1.45912	0.73	0.286	8.73571e-75	G2M	DBF4
2.49411e-78	1.14636	0.868	0.428	5.74993e-74	G2M	TMSB15A
3.72185e-78	1.17287	0.779	0.327	8.58035e-74	G2M	CDC25B
9.46787e-78	0.863416	0.675	0.227	2.18272e-73	G2M	TIMELESS
3.61518e-77	0.831679	0.515	0.132	8.33443e-73	G2M	MCM10
3.05156e-75	1.55297	0.767	0.398	7.03506e-71	G2M	KIF20B
4.75545e-74	1.20658	0.641	0.22	1.09632e-69	G2M	GEN1
1.18776e-72	1.13172	0.883	0.522	2.73825e-68	G2M	DTYMK
2.23545e-72	1.22445	0.785	0.388	5.15361e-68	G2M	TUBB6
5.3552e-72	0.525458	0.549	0.172	1.23459e-67	G2M	E2F2
2.0923e-71	1.20042	0.942	0.583	4.82359e-67	G2M	CKAP5
3.54653e-71	1.20058	0.736	0.313	8.17617e-67	G2M	PKMYT1
9.82382e-71	1.10281	0.834	0.439	2.26478e-66	G2M	RANGAP1
2.58883e-70	1.39188	0.791	0.453	5.9683e-66	G2M	CENPL
1.0565e-69	1.05827	0.696	0.264	2.43565e-65	G2M	SPDL1
9.92852e-69	1.17507	0.506	0.148	2.28892e-64	G2M	HIST1H3I
1.81836e-68	0.982869	0.681	0.254	4.19204e-64	G2M	MGME1
2.92019e-68	0.974237	0.868	0.475	6.73221e-64	G2M	LMNB2
6.12781e-68	0.967532	0.555	0.172	1.4127e-63	G2M	DSN1
8.76162e-68	1.01325	0.613	0.222	2.0199e-63	G2M	CEP152
1.6035e-67	0.988915	0.687	0.268	3.6967e-63	G2M	RFC3
1.86464e-67	1.67247	0.764	0.394	4.29875e-63	G2M	HIST1H4C
3.34698e-67	0.956824	0.975	0.874	7.71613e-63	G2M	TUBB4B
4.79608e-67	1.09277	0.561	0.206	1.10569e-62	G2M	APOLD1
6.86651e-67	1.02723	0.736	0.302	1.58301e-62	G2M	GMNN
1.249e-66	1.03839	0.948	0.701	2.87945e-62	G2M	SKA2
3.32262e-66	0.977677	0.853	0.453	7.65997e-62	G2M	EZH2
4.27944e-65	1.11806	0.592	0.209	9.86582e-61	G2M	CENPH
8.73086e-65	0.935457	0.979	0.813	2.01281e-60	G2M	HN1
2.26843e-64	1.15397	0.678	0.287	5.22963e-60	G2M	RHNO1
2.73529e-64	1.19981	0.718	0.339	6.30594e-60	G2M	CENPK
3.51078e-64	1.38241	0.782	0.47	8.09374e-60	G2M	KIAA0101
4.75022e-64	0.500897	0.518	0.152	1.09512e-59	G2M	CCDC34
9.56357e-64	0.89251	0.844	0.445	2.20479e-59	G2M	GGH
7.88723e-63	0.805612	0.571	0.191	1.81832e-58	G2M	MASTL
1.62449e-62	0.563445	1	0.992	3.7451e-58	G2M	HNRNPA2B1
5.1628e-60	1.1947	0.61	0.241	1.19023e-55	G2M	CCDC18
1.67004e-59	1.37214	0.758	0.49	3.85012e-55	G2M	SKA1
2.20094e-59	1.5664	0.758	0.495	5.07404e-55	G2M	ESCO2
2.88339e-59	0.866257	0.595	0.21	6.64737e-55	G2M	CHTF18
9.59084e-59	0.781631	0.957	0.701	2.21107e-54	G2M	DEK
1.0584e-58	0.938289	0.822	0.461	2.44004e-54	G2M	RNASEH2A
2.39284e-58	0.678737	0.598	0.217	5.51645e-54	G2M	CEP85
2.86007e-58	1.19762	0.564	0.202	6.5936e-54	G2M	LMO7
3.14517e-58	0.921538	0.92	0.691	7.25089e-54	G2M	BUB3
4.48085e-58	0.637525	0.61	0.237	1.03302e-53	G2M	POLQ
1.15629e-57	0.968952	0.699	0.324	2.66571e-53	G2M	DHFR
1.2579e-57	0.91356	0.911	0.686	2.89996e-53	G2M	RAD21
1.9986e-57	1.36588	0.574	0.209	4.60756e-53	G2M	PENK
8.03677e-56	1.01711	0.791	0.53	1.8528e-51	G2M	WDR62
2.63412e-55	0.736264	0.528	0.182	6.0727e-51	G2M	ZNF695
4.69575e-53	0.8451	0.531	0.179	1.08256e-48	G2M	NRM
5.18623e-53	0.82681	0.561	0.219	1.19563e-48	G2M	GINS1
3.0003e-52	0.975227	0.506	0.172	6.91689e-48	G2M	AC004381.6
5.45899e-52	0.816654	0.81	0.498	1.25852e-47	G2M	CEP135
2.94207e-51	0.965809	0.635	0.272	6.78265e-47	G2M	ZWILCH
5.18351e-51	0.673191	0.985	0.87	1.19501e-46	G2M	KIF5B
1.59516e-50	0.689657	0.733	0.385	3.67748e-46	G2M	ATAD5
5.93097e-50	1.03529	0.558	0.22	1.36733e-45	G2M	MZT1
4.37793e-49	0.963164	0.577	0.231	1.00929e-44	G2M	VRK1
9.95008e-49	0.752813	0.73	0.352	2.29389e-44	G2M	HIRIP3
1.63918e-48	1.4363	0.672	0.411	3.77897e-44	G2M	ARHGEF39
2.37203e-48	0.63768	0.794	0.409	5.46849e-44	G2M	BARD1
5.43643e-48	0.846833	0.89	0.616	1.25331e-43	G2M	DDX39A
6.45191e-48	0.973201	0.641	0.321	1.48742e-43	G2M	TRIP13
7.21919e-48	0.838531	0.893	0.615	1.66431e-43	G2M	LBR
1.1458e-47	0.909352	0.73	0.387	2.64152e-43	G2M	SMTN
1.02273e-46	0.627141	0.81	0.444	2.35781e-42	G2M	SAPCD2
1.07733e-46	0.83831	0.798	0.45	2.48369e-42	G2M	RRM1
6.53097e-46	0.765105	0.586	0.237	1.50565e-41	G2M	RNF26
1.67636e-45	1.09282	0.702	0.413	3.86469e-41	G2M	NDE1
2.35816e-45	0.55514	0.997	0.947	5.4365e-41	G2M	RBMX
2.69468e-45	0.529348	1	0.943	6.21231e-41	G2M	RAN
3.84732e-45	0.761871	0.718	0.389	8.86961e-41	G2M	PHF17
6.45708e-45	0.701885	0.598	0.248	1.48862e-40	G2M	RAD18
1.43628e-44	0.879456	0.758	0.41	3.3112e-40	G2M	PCNA
5.59949e-44	0.693055	0.543	0.243	1.29091e-39	G2M	BRIP1
7.32558e-44	0.685784	0.985	0.889	1.68884e-39	G2M	SOX11
2.29804e-43	0.780784	0.693	0.339	5.29791e-39	G2M	RFC4
6.23953e-43	0.977459	0.742	0.455	1.43846e-38	G2M	KNTC1
2.31691e-42	0.998876	0.767	0.506	5.34139e-38	G2M	CHEK1
7.07029e-42	1.16716	0.58	0.263	1.62999e-37	G2M	LGALS1
1.57104e-41	0.643107	0.558	0.235	3.62187e-37	G2M	MIS18A
8.58696e-41	0.885782	0.782	0.52	1.97964e-36	G2M	SCLT1
1.00128e-40	1.11085	0.847	0.689	2.30836e-36	G2M	MSH5
1.0069e-40	0.643431	0.733	0.381	2.3213e-36	G2M	DNAJC9
2.01911e-40	1.03703	0.613	0.313	4.65485e-36	G2M	FAM111A
4.73822e-40	0.988774	0.644	0.317	1.09235e-35	G2M	CEP70
9.06482e-40	0.918149	0.672	0.377	2.0898e-35	G2M	BRCA1
1.50273e-39	1.04743	0.77	0.514	3.46438e-35	G2M	HIST1H1E
9.39143e-39	0.77117	0.638	0.327	2.1651e-34	G2M	RFWD3
9.8449e-39	0.750824	0.969	0.886	2.26964e-34	G2M	HP1BP3
1.13314e-38	0.652045	0.65	0.316	2.61235e-34	G2M	CDC7
1.67076e-38	0.742186	0.623	0.294	3.85176e-34	G2M	NUDT1
1.79921e-38	0.757601	0.89	0.618	4.1479e-34	G2M	ARHGAP33
1.81452e-38	0.707114	0.709	0.384	4.1832e-34	G2M	NDC1
2.37286e-38	0.625147	0.926	0.728	5.47039e-34	G2M	MCM7
2.82147e-38	0.795497	0.85	0.579	6.50461e-34	G2M	CMC2
5.51222e-38	0.633099	0.678	0.348	1.27079e-33	G2M	NCAPD3
7.71196e-38	0.685463	0.632	0.363	1.77792e-33	G2M	CLSPN
3.14851e-37	0.660417	0.66	0.317	7.25859e-33	G2M	LIG1
3.55538e-37	0.933039	0.693	0.42	8.19656e-33	G2M	FANCA
3.67274e-37	0.734088	0.721	0.426	8.46714e-33	G2M	POLH
6.03036e-37	0.750246	0.706	0.366	1.39024e-32	G2M	WDR34
1.56624e-36	0.863228	0.604	0.294	3.6108e-32	G2M	RPA3
4.61129e-36	0.658213	0.868	0.629	1.06309e-31	G2M	LSM4
4.87721e-36	0.655127	0.635	0.321	1.12439e-31	G2M	CEP192
4.88888e-36	0.743482	0.899	0.647	1.12708e-31	G2M	GTF3C5
7.68377e-36	0.656732	0.868	0.601	1.77142e-31	G2M	SAE1
8.04573e-36	0.633365	0.942	0.754	1.85486e-31	G2M	RHEB
1.94104e-35	0.667077	0.712	0.382	4.47488e-31	G2M	FEN1
2.0878e-35	0.725805	0.607	0.291	4.81321e-31	G2M	RFC5
5.02743e-35	0.760009	0.583	0.265	1.15902e-30	G2M	PRIM1
5.61494e-35	0.778453	0.73	0.411	1.29447e-30	G2M	TMEM106C
1.10688e-34	0.529912	0.994	0.905	2.55181e-30	G2M	ILF2
3.218e-34	0.654653	0.663	0.348	7.41879e-30	G2M	SEPHS1
3.49963e-34	0.644728	0.748	0.549	8.06806e-30	G2M	XRCC2
3.84633e-34	0.751701	0.893	0.665	8.86732e-30	G2M	PEG10
4.36562e-34	0.663606	0.748	0.447	1.00645e-29	G2M	ODF2
6.34398e-34	0.642919	0.598	0.305	1.46254e-29	G2M	MNS1
7.0014e-34	0.786264	0.702	0.434	1.6141e-29	G2M	TTF2
1.13973e-33	0.853481	0.745	0.468	2.62753e-29	G2M	HSD17B11
2.09432e-33	0.630752	0.877	0.636	4.82825e-29	G2M	DCXR
2.28862e-33	0.763921	0.721	0.406	5.27618e-29	G2M	MDC1
2.91074e-33	0.622467	0.874	0.658	6.71042e-29	G2M	CSE1L
3.04965e-33	0.58051	0.972	0.951	7.03067e-29	G2M	ORC6
3.27312e-33	0.534802	0.617	0.294	7.54586e-29	G2M	FANCG
4.39184e-33	0.562819	0.632	0.316	1.01249e-28	G2M	CCDC77
6.75656e-33	0.685111	0.837	0.59	1.55766e-28	G2M	HELLS
7.38708e-33	0.618062	0.813	0.532	1.70302e-28	G2M	DDX11
1.07444e-32	0.685675	0.555	0.277	2.47701e-28	G2M	HAUS8
1.8207e-32	0.619564	0.715	0.409	4.19745e-28	G2M	CCDC167
2.20213e-32	0.79984	0.699	0.457	5.07679e-28	G2M	FBLN1
1.31871e-31	0.72797	0.788	0.534	3.04015e-27	G2M	CDK5RAP2
1.96408e-31	0.743347	0.822	0.539	4.528e-27	G2M	LSM5
2.01508e-31	1.03048	0.678	0.485	4.64556e-27	G2M	CHEK2
2.79227e-31	0.602294	0.911	0.751	6.4373e-27	G2M	ASRGL1
3.36209e-31	0.554283	0.767	0.498	7.75095e-27	G2M	DCP2
5.43364e-31	0.729719	0.727	0.431	1.25267e-26	G2M	2021-09-10
7.18693e-31	0.620288	0.822	0.605	1.65687e-26	G2M	TUBG1
9.32544e-31	0.680028	0.632	0.357	2.14989e-26	G2M	WDR76
2.02736e-30	0.515107	0.84	0.566	4.67388e-26	G2M	MAZ
2.90603e-30	0.587689	0.761	0.459	6.69956e-26	G2M	USP1
3.20627e-30	0.600997	0.748	0.471	7.39173e-26	G2M	MCM4
3.36871e-30	0.784727	0.506	0.237	7.76623e-26	G2M	TEX30
8.36348e-30	0.704999	0.675	0.433	1.92812e-25	G2M	C4orf21
9.19231e-30	0.732842	0.515	0.248	2.1192e-25	G2M	PAX6
1.49098e-29	0.584107	0.641	0.351	3.43731e-25	G2M	DARS2
1.64724e-29	0.538915	0.66	0.35	3.79755e-25	G2M	LRRCC1
1.7697e-29	0.540767	0.788	0.487	4.07987e-25	G2M	GBA
2.57119e-29	0.556419	0.736	0.447	5.92762e-25	G2M	DUT
3.40947e-29	0.569677	0.942	0.759	7.8602e-25	G2M	SMC3
6.5589e-29	0.516531	0.945	0.791	1.51209e-24	G2M	CACYBP
7.71753e-29	0.799427	0.592	0.351	1.7792e-24	G2M	TBC1D31
1.39049e-28	0.777764	0.546	0.281	3.20562e-24	G2M	RASSF1
5.41509e-28	0.645205	0.546	0.274	1.2484e-23	G2M	CDK2
6.86404e-28	0.5776	0.742	0.483	1.58244e-23	G2M	RCC1
7.86683e-28	0.533849	0.571	0.286	1.81362e-23	G2M	C4orf46
8.85376e-28	0.685897	0.779	0.496	2.04114e-23	G2M	SMS
1.48263e-27	0.522875	0.902	0.798	3.41806e-23	G2M	DNMT1
2.78089e-27	0.54532	0.669	0.392	6.41105e-23	G2M	HMGXB4
3.03272e-27	0.781822	0.574	0.316	6.99163e-23	G2M	HMGN5
5.12964e-27	0.591822	0.525	0.256	1.18259e-22	G2M	TGIF1
5.14087e-27	0.504971	0.905	0.768	1.18518e-22	G2M	DCTN3
6.50279e-27	0.526158	0.644	0.352	1.49915e-22	G2M	TOPBP1
6.95419e-27	0.610384	0.687	0.428	1.60322e-22	G2M	CNTRL
9.04977e-27	0.518361	0.537	0.268	2.08633e-22	G2M	HERC5
1.17414e-26	0.551844	0.721	0.427	2.70686e-22	G2M	C19orf48
2.33315e-26	0.583065	0.948	0.843	5.37885e-22	G2M	CALM3
4.51027e-26	0.678615	0.699	0.485	1.0398e-21	G2M	ZNF724P
5.0082e-26	0.803135	0.681	0.419	1.15459e-21	G2M	G2E3
5.02451e-26	0.716518	0.752	0.543	1.15835e-21	G2M	AC119673.1
6.61618e-26	0.593251	0.709	0.493	1.52529e-21	G2M	POLE
1.01074e-25	0.524797	0.908	0.744	2.33015e-21	G2M	SNRPB
1.23325e-25	1.00244	0.678	0.52	2.84313e-21	G2M	CCDC150
1.93304e-25	0.861255	0.696	0.439	4.45644e-21	G2M	UGP2
2.05532e-25	1.38655	0.546	0.342	4.73833e-21	G2M	RP11-161H23.5
2.35204e-25	0.600424	0.696	0.432	5.42239e-21	G2M	C2orf69
2.7723e-25	0.505642	0.506	0.242	6.39126e-21	G2M	GUCY1B3
3.36218e-25	0.516459	0.644	0.359	7.75118e-21	G2M	ACOT7
3.38847e-25	0.520237	0.954	0.818	7.81179e-21	G2M	TUBB2A
3.53171e-25	0.58165	0.531	0.268	8.14201e-21	G2M	DCK
6.77657e-25	0.515328	0.773	0.514	1.56227e-20	G2M	RAD51C
1.14321e-24	0.699446	0.819	0.632	2.63554e-20	G2M	NUDCD2
1.28038e-24	0.596856	0.696	0.457	2.9518e-20	G2M	RBL1
2.05291e-24	0.632815	0.629	0.362	4.73277e-20	G2M	ITGB3BP
2.57308e-24	0.523627	0.552	0.282	5.93197e-20	G2M	RP11-620J15.3
3.13745e-24	0.530041	0.819	0.582	7.23308e-20	G2M	HDGF
3.66287e-24	0.526973	0.819	0.648	8.44438e-20	G2M	RNFT2
4.60801e-24	0.66914	0.791	0.574	1.06233e-19	G2M	CDC27
6.346e-24	0.565392	0.589	0.327	1.46301e-19	G2M	CNTROB
7.9179e-24	0.516407	0.589	0.316	1.82539e-19	G2M	RBBP8
1.09015e-23	0.615806	0.779	0.568	2.51323e-19	G2M	NCAPH2
1.33838e-23	0.509732	0.936	0.804	3.08551e-19	G2M	TPM4
1.39146e-23	0.742622	0.552	0.304	3.20787e-19	G2M	FANCC
1.76567e-23	0.933778	0.663	0.477	4.07057e-19	G2M	TRIM59
2.42744e-23	0.584708	0.856	0.718	5.59623e-19	G2M	GNG4
2.46866e-23	0.526167	0.65	0.387	5.69125e-19	G2M	TMEM237
3.97589e-23	0.564057	0.552	0.297	9.16602e-19	G2M	RP11-122A3.2
4.4178e-23	0.569888	0.877	0.732	1.01848e-18	G2M	GPSM2
7.45521e-23	0.502454	0.883	0.69	1.71872e-18	G2M	BTG3
9.50636e-23	0.52185	0.663	0.412	2.1916e-18	G2M	ATL2
2.0589e-22	0.588015	0.62	0.403	4.74659e-18	G2M	C1orf112
3.49334e-22	0.643454	0.656	0.484	8.05354e-18	G2M	POLA2
6.06682e-22	0.522753	0.755	0.488	1.39864e-17	G2M	NT5DC2
7.44748e-22	0.540738	0.678	0.422	1.71694e-17	G2M	CRNDE
1.41071e-21	0.520843	0.825	0.642	3.25226e-17	G2M	PTMS
1.70885e-21	0.552431	0.727	0.466	3.93959e-17	G2M	ARL6IP6
1.94733e-21	0.664557	0.718	0.534	4.48938e-17	G2M	TMEM19
2.13719e-21	0.613953	0.856	0.694	4.92709e-17	G2M	TUBA1C
2.86838e-21	0.56695	0.521	0.278	6.61277e-17	G2M	PLP2
2.97526e-21	0.635804	0.577	0.334	6.85918e-17	G2M	STMN2
4.03578e-21	0.56114	0.902	0.789	9.30408e-17	G2M	PPP2R5C
4.79705e-21	0.569719	0.853	0.699	1.10591e-16	G2M	CNIH4
9.00596e-21	0.607083	0.632	0.371	2.07623e-16	G2M	MED30
1.27872e-20	0.521451	0.831	0.62	2.94796e-16	G2M	MPHOSPH9
1.33148e-20	0.50386	0.669	0.431	3.0696e-16	G2M	CEP89
1.35709e-20	0.522761	0.635	0.423	3.12864e-16	G2M	SUV39H2
7.17545e-20	0.618269	0.85	0.75	1.65423e-15	G2M	MMS22L
1.33257e-18	0.621058	0.893	0.715	3.0721e-14	G2M	SYNCRIP
1.42255e-18	0.553575	0.702	0.514	3.27956e-14	G2M	RFC2
1.88226e-18	1.23384	0.617	0.487	4.33936e-14	G2M	PIF1
2.58431e-18	0.894339	0.819	0.65	5.95787e-14	G2M	CEP97
4.33019e-18	0.507523	0.518	0.316	9.98281e-14	G2M	NUDT15
1.16672e-17	0.619075	0.586	0.382	2.68976e-13	G2M	CSRP2
2.24894e-17	0.505901	0.69	0.492	5.1847e-13	G2M	SALL3
2.56918e-17	0.618779	0.518	0.308	5.92299e-13	G2M	ERI2
4.22017e-17	0.55494	0.567	0.343	9.72918e-13	G2M	UCP2
4.44618e-17	0.56439	0.767	0.567	1.02502e-12	G2M	KBTBD2
4.55079e-17	0.558548	0.598	0.411	1.04914e-12	G2M	GABPB1
5.85318e-17	0.597069	0.681	0.524	1.34939e-12	G2M	ZNF90
1.68581e-16	0.670255	0.555	0.37	3.88646e-12	G2M	ZNF93
7.51336e-16	0.556321	0.632	0.416	1.73213e-11	G2M	NFYB
1.4474e-15	0.575068	0.613	0.434	3.33684e-11	G2M	TMSB15B
1.58764e-15	0.527292	0.586	0.39	3.66015e-11	G2M	KIAA0586
4.00841e-15	0.519448	0.598	0.419	9.24098e-11	G2M	ZNF680
4.04515e-15	0.536675	0.604	0.402	9.3257e-11	G2M	CEP44
2.6271e-14	0.591789	0.506	0.333	6.05652e-10	G2M	CEP57L1
1.36647e-13	0.831962	0.693	0.628	3.15026e-09	G2M	XXbac-BPG252P9.9
5.76563e-13	0.604439	0.61	0.462	1.32921e-08	G2M	ZNF85
1.05744e-12	0.505552	0.764	0.664	2.43781e-08	G2M	TRIM69
1.01755e-08	0.560593	0.567	0.4	0.000234585	G2M	TMEFF2
2.04206e-08	0.535387	0.883	0.741	0.000470777	G2M	LSM14A
3.25338e-211	1.15946	0.997	0.857	7.50035e-207	OPC-like-3	OPC-like-32
1.06365e-174	1.1901	0.977	0.814	2.45214e-170	OPC-like-3	JUNB
2.10823e-152	1.28822	0.883	0.555	4.86032e-148	OPC-like-3	CTC-250I14.6
1.50248e-150	0.79751	1	0.932	3.46381e-146	OPC-like-3	FOS
5.4552e-137	1.24626	0.891	0.638	1.25764e-132	OPC-like-3	ARC
8.42572e-128	1.05703	0.945	0.721	1.94247e-123	OPC-like-3	FOSB
9.18574e-126	0.987021	0.968	0.846	2.11768e-121	OPC-like-3	JUN
1.77742e-118	0.897385	0.999	0.931	4.09767e-114	OPC-like-3	EGR1
1.07189e-97	0.835532	0.987	0.943	2.47114e-93	OPC-like-3	UNC80
9.29878e-92	0.763766	0.919	0.72	2.14374e-87	OPC-like-3	ASCL1
2.22495e-85	0.819538	0.844	0.548	5.12941e-81	OPC-like-3	IFI16
1.8489e-84	0.918989	0.888	0.665	4.26247e-80	OPC-like-3	DUSP1
8.73501e-83	1.07142	0.665	0.355	2.01377e-78	OPC-like-3	GADD45B
1.65789e-78	0.620462	0.978	0.882	3.8221e-74	OPC-like-3	ZBTB20
2.98556e-76	0.732783	0.82	0.538	6.88292e-72	OPC-like-3	VIPR2
4.44198e-69	0.757898	0.731	0.435	1.02405e-64	OPC-like-3	HS3ST1
2.4312e-68	0.968099	0.725	0.466	5.60489e-64	OPC-like-3	DLL1
1.35026e-65	0.823632	0.786	0.542	3.1129e-61	OPC-like-3	FAM84B
3.59733e-64	1.01272	0.673	0.415	8.29328e-60	OPC-like-3	KIAA1683
5.01098e-64	0.963868	0.86	0.719	1.15523e-59	OPC-like-3	IRF1
9.52289e-64	1.27781	0.53	0.277	2.19541e-59	OPC-like-3	ATF3
6.48515e-60	0.594131	0.981	0.933	1.49509e-55	OPC-like-3	SOX4
1.90716e-57	0.565949	0.911	0.801	4.39677e-53	OPC-like-3	CCNL1
2.4777e-57	0.649905	0.76	0.492	5.7121e-53	OPC-like-3	ST6GAL2
2.34261e-55	0.613938	0.832	0.644	5.40064e-51	OPC-like-3	HIP1R
2.16023e-54	0.758392	0.748	0.539	4.98018e-50	OPC-like-3	WSCD1
3.15461e-54	1.04873	0.614	0.376	7.27264e-50	OPC-like-3	NFKBIZ
1.49853e-53	0.698414	0.522	0.268	3.45472e-49	OPC-like-3	PLIN5
2.78644e-53	0.598154	0.908	0.799	6.42386e-49	OPC-like-3	MCL1
3.45927e-52	0.774459	0.567	0.329	7.975e-48	OPC-like-3	EGR3
3.19535e-51	0.722863	0.869	0.735	7.36657e-47	OPC-like-3	BTG2
1.60709e-49	0.607388	0.937	0.871	3.70498e-45	OPC-like-3	TUBB4B
6.17008e-48	0.648894	0.809	0.665	1.42245e-43	OPC-like-3	PPP1R15A
3.88709e-47	0.885989	0.591	0.369	8.96129e-43	OPC-like-3	MAFF
1.71575e-46	0.736976	0.719	0.524	3.95549e-42	OPC-like-3	SLIT1
3.44841e-46	0.886705	0.556	0.333	7.94998e-42	OPC-like-3	CYR61
4.73611e-46	0.876092	0.686	0.497	1.09186e-41	OPC-like-3	SNORD3B-1
3.51423e-45	0.605657	0.777	0.589	8.1017e-41	OPC-like-3	RHOB
1.14015e-43	0.952424	0.657	0.473	2.62851e-39	OPC-like-3	ZFP36
2.5115e-43	0.501306	0.895	0.784	5.79002e-39	OPC-like-3	CADM1
3.71345e-43	0.604829	0.914	0.8	8.561e-39	OPC-like-3	MEST
2.90029e-42	0.670226	0.843	0.72	6.68633e-38	OPC-like-3	SEZ6L
4.30888e-41	0.652384	0.883	0.766	9.9337e-37	OPC-like-3	RP11-161M6.2
1.85868e-40	0.722071	0.779	0.646	4.28501e-36	OPC-like-3	KLF6
2.68518e-40	0.654588	0.809	0.683	6.19041e-36	OPC-like-3	H1F0
2.40749e-39	0.645919	0.703	0.484	5.55022e-35	OPC-like-3	HES6
1.177e-37	0.653065	0.755	0.598	2.71347e-33	OPC-like-3	EGR2
7.54849e-36	0.588866	0.783	0.678	1.74023e-31	OPC-like-3	AIF1L
1.36839e-35	0.510479	0.803	0.665	3.15468e-31	OPC-like-3	AXL
2.5651e-35	0.953177	0.738	0.601	5.91358e-31	OPC-like-3	LINC00910
3.64937e-35	0.522596	0.86	0.772	8.41325e-31	OPC-like-3	CCNL2
6.01362e-35	0.588131	0.826	0.721	1.38638e-30	OPC-like-3	PPP1R10
8.82546e-35	0.654351	0.518	0.318	2.03462e-30	OPC-like-3	PAX3
4.67051e-34	0.656861	0.674	0.472	1.07674e-29	OPC-like-3	FERMT1
8.0295e-34	0.71834	0.669	0.488	1.85112e-29	OPC-like-3	PRUNE2
2.32813e-33	0.526034	0.729	0.55	5.36727e-29	OPC-like-3	GPR37L1
2.62541e-33	0.559093	0.728	0.579	6.05263e-29	OPC-like-3	PRRX1
5.92953e-33	0.687987	0.725	0.606	1.36699e-28	OPC-like-3	MFGE8
1.16905e-32	0.597502	0.612	0.407	2.69514e-28	OPC-like-3	ELAVL4
5.04337e-32	0.565732	0.758	0.603	1.1627e-27	OPC-like-3	MEIS1
2.86621e-31	0.859267	0.619	0.47	6.60776e-27	OPC-like-3	SNORD3B-2
1.25873e-30	0.730138	0.561	0.364	2.90188e-26	OPC-like-3	GFPT2
3.24529e-30	0.519266	0.541	0.347	7.48169e-26	OPC-like-3	FGFR2
3.43141e-30	0.867521	0.689	0.541	7.91077e-26	OPC-like-3	MATN2
2.72169e-29	0.864424	0.608	0.455	6.27458e-25	OPC-like-3	MYC
1.04251e-28	0.516346	0.777	0.659	2.40341e-24	OPC-like-3	LRRTM2
2.14928e-28	0.578314	0.542	0.38	4.95496e-24	OPC-like-3	ZDHHC11B
9.62662e-28	0.62847	0.647	0.501	2.21932e-23	OPC-like-3	EFNA1
1.08988e-27	0.819679	0.739	0.595	2.51261e-23	OPC-like-3	EGFR
2.98556e-27	0.75397	0.53	0.352	6.88292e-23	OPC-like-3	BOC
4.62577e-26	0.547569	0.565	0.416	1.06643e-21	OPC-like-3	MIR24-2
1.0489e-24	0.65128	0.887	0.806	2.41814e-20	OPC-like-3	MORC2
3.21349e-24	0.510348	0.717	0.632	7.40839e-20	OPC-like-3	LTBR
1.71173e-23	0.541094	0.744	0.652	3.94622e-19	OPC-like-3	PHYKPL
7.80187e-23	0.518688	0.752	0.621	1.79864e-18	OPC-like-3	ANKRD44
8.26499e-23	0.655087	0.631	0.494	1.90541e-18	OPC-like-3	DUSP10
9.53615e-23	0.59183	0.647	0.511	2.19846e-18	OPC-like-3	SNORD3A
1.05048e-22	0.700798	0.583	0.452	2.42177e-18	OPC-like-3	ERF
3.01738e-22	0.559177	0.716	0.595	6.95627e-18	OPC-like-3	NTRK3
4.04935e-22	0.58281	0.694	0.562	9.33537e-18	OPC-like-3	NABP1
1.19241e-21	0.557665	0.599	0.453	2.74898e-17	OPC-like-3	CHL1
5.56769e-21	0.506792	0.888	0.853	1.28358e-16	OPC-like-3	APP
1.93129e-20	0.522539	0.611	0.454	4.45239e-16	OPC-like-3	CACNA1A
1.42739e-19	0.512085	0.577	0.44	3.29072e-15	OPC-like-3	ERRFI1
3.09984e-19	0.583952	0.546	0.421	7.14637e-15	OPC-like-3	ETS2
4.74507e-19	0.525826	0.716	0.616	1.09393e-14	OPC-like-3	PRCP
6.09615e-19	0.513927	0.67	0.543	1.40541e-14	OPC-like-3	TRIM14
1.30377e-18	0.60499	0.769	0.7	3.00571e-14	OPC-like-3	SSFA2
1.42948e-18	0.515829	0.769	0.679	3.29552e-14	OPC-like-3	DPH1
1.8616e-18	0.512918	0.575	0.438	4.29172e-14	OPC-like-3	RP11-138A9.2
5.64717e-18	0.668958	0.53	0.421	1.3019e-13	OPC-like-3	LRRC69
4.80287e-17	0.583941	0.62	0.505	1.10725e-12	OPC-like-3	SIPA1L3
3.16261e-16	0.589164	0.6	0.497	7.29107e-12	OPC-like-3	KAT2B
1.18888e-15	0.515605	0.614	0.525	2.74085e-11	OPC-like-3	DUOX1
2.32661e-15	0.502911	0.548	0.418	5.36377e-11	OPC-like-3	ACAN
2.59992e-15	0.693204	0.809	0.754	5.99386e-11	OPC-like-3	ARHGEF12
2.93536e-15	0.579013	0.54	0.439	6.76718e-11	OPC-like-3	TIAM2
5.36124e-15	0.662175	0.517	0.386	1.23598e-10	OPC-like-3	PCSK2
6.22793e-15	0.510446	0.689	0.606	1.43579e-10	OPC-like-3	CRTC3
2.88274e-14	0.820599	0.575	0.453	6.64587e-10	OPC-like-3	MIR29B1
5.52622e-13	0.62744	0.603	0.471	1.27401e-08	OPC-like-3	SNHG12
1.64656e-12	0.536606	0.592	0.516	3.79598e-08	OPC-like-3	SNHG15
2.81695e-11	0.557537	0.643	0.595	6.49419e-07	OPC-like-3	TNFRSF21
5.61339e-07	0.558343	0.545	0.46	0.0129411	OPC-like-3	CAV2
0	0.841585	0.63	0.056	0	MES-like	VGF
5.01158e-257	1.94086	0.545	0.064	1.15537e-252	MES-like	SERPINE1
8.11321e-246	1.34869	0.722	0.129	1.87042e-241	MES-like	MTMR11
1.06068e-230	1.4894	0.601	0.084	2.4453e-226	MES-like	LINC00152
1.99382e-226	2.45798	0.578	0.081	4.59656e-222	MES-like	IGFBP3
1.56565e-216	1.72847	0.683	0.144	3.60944e-212	MES-like	COL22A1
3.62486e-207	1.95602	0.616	0.125	8.35676e-203	MES-like	TRPM8
2.59388e-199	2.15272	0.95	0.5	5.97994e-195	MES-like	GAP43
5.13868e-199	1.80562	0.624	0.114	1.18467e-194	MES-like	TNFRSF12A
3.52092e-194	2.7948	0.501	0.074	8.11713e-190	MES-like	S100A11
2.12707e-189	1.6734	0.67	0.141	4.90374e-185	MES-like	EMP3
1.98397e-179	1.27925	0.645	0.142	4.57385e-175	MES-like	ADAMTS9
2.98875e-179	1.61156	0.964	0.459	6.89026e-175	MES-like	VIM
1.23908e-165	1.17285	0.727	0.186	2.85657e-161	MES-like	EMP1
1.7974e-164	1.82671	0.547	0.111	4.14374e-160	MES-like	CLIC1
9.98157e-163	1.33713	0.791	0.262	2.30115e-158	MES-like	ARL4C
2.0689e-160	2.24221	0.798	0.311	4.76964e-156	MES-like	S100A10
2.97983e-157	1.32858	0.512	0.092	6.86971e-153	MES-like	RP11-390P2.4
4.72366e-150	1.60647	0.63	0.158	1.08899e-145	MES-like	CAV1
4.84414e-150	2.34071	0.906	0.519	1.11677e-145	MES-like	TIMP1
1.15731e-147	2.14223	0.549	0.118	2.66806e-143	MES-like	SCG2
1.01373e-142	1.7844	0.981	0.882	2.33706e-138	MES-like	TMSB10
5.66019e-131	1.14413	0.981	0.868	1.3049e-126	MES-like	CD63
1.49776e-130	1.18044	0.962	0.597	3.45293e-126	MES-like	TAGLN2
3.79459e-128	1.57395	0.752	0.255	8.74806e-124	MES-like	S100A16
2.35048e-127	1.4825	0.919	0.625	5.41879e-123	MES-like	MYL12A
2.08122e-125	2.30941	0.883	0.518	4.79805e-121	MES-like	S100A6
3.40623e-124	0.616344	0.614	0.166	7.85273e-120	MES-like	FOSL2
1.12458e-123	2.02241	0.537	0.131	2.5926e-119	MES-like	SPP1
3.32085e-120	1.03343	0.879	0.417	7.65588e-116	MES-like	AKAP12
5.91757e-114	0.805061	0.536	0.15	1.36424e-109	MES-like	RYR3
1.14802e-112	0.636087	0.605	0.17	2.64665e-108	MES-like	ITGA6
2.28381e-112	1.4947	0.528	0.158	5.2651e-108	MES-like	MIR4435-1HG
2.26914e-110	1.08644	0.889	0.433	5.23127e-106	MES-like	TNC
5.79555e-110	1.2665	0.75	0.331	1.33611e-105	MES-like	RGS17
2.97461e-108	1.08832	0.96	0.775	6.85768e-104	MES-like	MYL12B
4.32567e-108	1.64663	0.603	0.176	9.9724e-104	MES-like	CDKN1A
3.45115e-102	1.88937	0.655	0.238	7.95628e-98	MES-like	IL13RA2
2.85348e-100	0.992887	0.726	0.28	6.57842e-96	MES-like	PDLIM7
3.44826e-100	1.37817	0.674	0.239	7.94961e-96	MES-like	LGALS1
9.28326e-99	1.07805	0.919	0.6	2.14016e-94	MES-like	CAMK2D
8.86784e-93	1.0079	0.975	0.833	2.04439e-88	MES-like	ANXA5
1.11711e-92	0.722702	0.996	0.988	2.57538e-88	MES-like	YWHAZ
1.20515e-90	1.20678	0.965	0.74	2.77835e-86	MES-like	VMP1
2.38593e-90	1.58761	0.624	0.234	5.50052e-86	MES-like	A2M
3.02078e-88	0.884917	0.994	0.955	6.96411e-84	MES-like	C12orf50
7.34372e-86	1.02376	0.937	0.637	1.69302e-81	MES-like	CD59
3.38301e-85	1.322	0.539	0.198	7.79919e-81	MES-like	CNIH3
3.26827e-82	1.55831	0.841	0.558	7.53466e-78	MES-like	OCIAD2
2.02095e-81	1.02829	0.574	0.207	4.6591e-77	MES-like	SLC6A6
8.71081e-80	1.28204	0.808	0.545	2.00819e-75	MES-like	HAP1
1.48288e-79	0.706065	0.731	0.333	3.41862e-75	MES-like	ENDOD1
1.16364e-78	0.867845	0.99	0.92	2.68266e-74	MES-like	MAP1B
1.46508e-76	1.03309	0.722	0.455	3.37761e-72	MES-like	ITGA3
6.22545e-75	1.10446	0.785	0.431	1.43521e-70	MES-like	IGFBP5
8.08028e-75	1.13477	0.768	0.444	1.86283e-70	MES-like	CAPRIN2
9.45165e-75	0.986881	0.618	0.265	2.17898e-70	MES-like	GLIPR1
1.17486e-74	1.04639	0.883	0.546	2.70852e-70	MES-like	LMNA
1.38467e-73	0.686913	0.72	0.338	3.19223e-69	MES-like	TRAF6
2.23465e-73	1.37964	0.555	0.247	5.15175e-69	MES-like	UPP1
4.71915e-73	0.715032	0.706	0.329	1.08795e-68	MES-like	SLC5A3
6.07193e-73	1.29833	0.551	0.215	1.39982e-68	MES-like	SEMA3A
6.23786e-72	0.730854	0.528	0.19	1.43808e-67	MES-like	COL6A2
7.37313e-72	1.62623	0.85	0.565	1.6998e-67	MES-like	MRPS6
1.66231e-71	2.04099	0.599	0.271	3.8323e-67	MES-like	ANXA2
3.93504e-71	1.04136	0.902	0.65	9.07184e-67	MES-like	SQSTM1
6.23967e-70	0.771926	0.916	0.739	1.43849e-65	MES-like	SEC61B
1.44147e-69	0.786707	0.691	0.305	3.32316e-65	MES-like	FAM46A
1.70036e-69	0.855271	0.537	0.192	3.92001e-65	MES-like	ME1
1.76936e-69	0.686759	0.724	0.35	4.07908e-65	MES-like	LAMC1
1.66917e-68	0.556266	0.526	0.194	3.84811e-64	MES-like	ADAM19
6.92293e-68	1.23419	0.829	0.478	1.59601e-63	MES-like	SMS
8.21653e-67	0.996572	0.628	0.281	1.89424e-62	MES-like	MID1
3.9565e-65	0.58763	0.992	0.957	9.12131e-61	MES-like	AC011747.4
6.82627e-65	0.901361	0.875	0.538	1.57373e-60	MES-like	JAG1
9.99775e-65	0.885523	0.797	0.491	2.30488e-60	MES-like	RAB13
3.3535e-64	0.676573	0.695	0.346	7.73116e-60	MES-like	FREM2
3.98658e-63	0.760592	0.904	0.598	9.19067e-59	MES-like	PYGB
4.40657e-63	0.95965	0.547	0.225	1.01589e-58	MES-like	G6PD
2.48929e-62	0.818153	1	0.992	5.7388e-58	MES-like	GAPDH
7.71257e-62	1.00687	0.582	0.263	1.77806e-57	MES-like	HSPE1-MOB4
1.4356e-61	0.776278	0.973	0.873	3.30964e-57	MES-like	VAPA
1.14957e-60	0.583871	0.994	0.976	2.65023e-56	MES-like	SHISA9
2.3458e-60	1.24836	0.727	0.416	5.40802e-56	MES-like	SLC2A3
1.53672e-59	0.66345	0.833	0.466	3.54276e-55	MES-like	RNF19A
2.54973e-59	1.35085	0.639	0.293	5.87815e-55	MES-like	NDRG1
3.48113e-59	0.763675	0.85	0.545	8.02541e-55	MES-like	COL6A1
1.46522e-58	0.666453	0.992	0.958	3.37791e-54	MES-like	PARP15
8.51809e-58	0.80095	0.722	0.378	1.96376e-53	MES-like	TUBB6
1.0782e-57	0.690433	0.804	0.446	2.48568e-53	MES-like	ZYX
4.90699e-57	1.05575	0.988	0.943	1.13126e-52	MES-like	FTL
4.94968e-57	0.806269	0.992	0.962	1.1411e-52	MES-like	ALDOA
7.81608e-57	0.739278	0.507	0.186	1.80192e-52	MES-like	AGT
1.34959e-56	1.63348	0.649	0.349	3.11133e-52	MES-like	RCAN1
1.38271e-56	0.713838	0.75	0.461	3.18771e-52	MES-like	TNFRSF1A
6.46179e-56	0.589165	0.56	0.246	1.4897e-51	MES-like	GRB10
1.16582e-55	0.650943	0.616	0.282	2.68769e-51	MES-like	SIPA1L1
1.94962e-55	0.917412	0.923	0.695	4.49465e-51	MES-like	ITGB1
2.49876e-55	0.692274	0.916	0.668	5.76063e-51	MES-like	PJA2
3.27212e-55	0.80149	0.981	0.926	7.54355e-51	MES-like	PKM
5.41534e-55	0.575951	0.983	0.897	1.24845e-50	MES-like	ARPC2
5.45331e-55	0.572233	1	1	1.25721e-50	MES-like	MTRNR2L12
9.30348e-55	0.8269	0.789	0.464	2.14482e-50	MES-like	WARS
6.90025e-54	0.63575	0.62	0.288	1.59078e-49	MES-like	TGFB1I1
2.21254e-53	0.992582	0.891	0.636	5.10079e-49	MES-like	BCAT1
6.52134e-53	0.678894	0.927	0.693	1.50343e-48	MES-like	SH3BGRL3
1.57765e-52	1.1715	0.758	0.451	3.63711e-48	MES-like	ATP6V1C1
1.20484e-50	0.65703	0.879	0.632	2.77764e-46	MES-like	RPL36AL
7.44805e-50	1.68681	0.72	0.537	1.71707e-45	MES-like	PRSS23
7.96486e-50	0.724777	0.818	0.472	1.83622e-45	MES-like	AP1S2
1.01244e-49	2.1517	0.745	0.519	2.33407e-45	MES-like	ORAOV1
1.66087e-49	0.789719	1	0.998	3.82897e-45	MES-like	LINC00504
1.76244e-49	0.901271	0.551	0.241	4.06313e-45	MES-like	LPL
5.19834e-49	1.25749	0.553	0.317	1.19843e-44	MES-like	WWTR1
9.32142e-49	1.06427	0.564	0.26	2.14896e-44	MES-like	CA12
1.0644e-48	1.01696	0.61	0.294	2.45387e-44	MES-like	GBE1
8.60764e-48	1.25653	0.626	0.377	1.9844e-43	MES-like	OSMR
1.43666e-47	0.750755	0.96	0.791	3.31208e-43	MES-like	EIF5
1.89392e-47	0.673243	0.988	0.956	4.36625e-43	MES-like	MYL6
2.51586e-47	0.794723	0.931	0.744	5.80007e-43	MES-like	GNG5
3.78948e-47	0.777367	0.891	0.707	8.73627e-43	MES-like	CAPN2
6.58419e-47	0.674954	0.933	0.799	1.51792e-42	MES-like	TPM4
6.97201e-47	0.508182	0.994	0.958	1.60733e-42	MES-like	ABCC9
8.73908e-47	0.847156	0.806	0.53	2.01471e-42	MES-like	HPCAL1
1.53845e-46	1.03124	0.927	0.844	3.54675e-42	MES-like	SLC38A2
2.25862e-46	0.842669	0.614	0.328	5.20703e-42	MES-like	RN7SL1
2.309e-46	0.500478	0.965	0.842	5.32317e-42	MES-like	TPM3
3.5078e-46	0.674147	0.919	0.705	8.08689e-42	MES-like	ZFAND6
6.19312e-46	0.541327	0.566	0.272	1.42776e-41	MES-like	CHRM3
7.1294e-46	0.708377	0.962	0.858	1.64361e-41	MES-like	RP11-545I5.3
1.21756e-45	1.41907	0.612	0.344	2.80697e-41	MES-like	IGFBP2
1.69146e-45	0.640697	0.839	0.538	3.89949e-41	MES-like	ADAM9
3.60224e-45	0.605894	0.891	0.706	8.3046e-41	MES-like	DAD1
3.82745e-45	0.648771	0.929	0.774	8.8238e-41	MES-like	POMP
3.86551e-45	0.737134	0.772	0.453	8.91154e-41	MES-like	CD99
5.44615e-45	0.970348	0.601	0.33	1.25556e-40	MES-like	PBDC1
2.74317e-44	0.697114	0.864	0.619	6.32409e-40	MES-like	PFKP
2.9937e-44	0.647828	0.992	0.97	6.90167e-40	MES-like	RP11-946L20.4
4.30345e-44	0.718754	0.912	0.766	9.92117e-40	MES-like	LEPROTL1
4.57238e-44	0.684994	0.981	0.943	1.05412e-39	MES-like	RP1-78O14.1
5.18741e-44	0.736085	0.572	0.271	1.19591e-39	MES-like	RGS16
6.16653e-44	0.588157	0.973	0.873	1.42163e-39	MES-like	TMED10
8.52457e-44	1.05622	0.653	0.352	1.96525e-39	MES-like	DDIT3
1.416e-43	0.623046	0.927	0.806	3.26445e-39	MES-like	ACTR3
1.52557e-43	0.595519	0.969	0.952	3.51705e-39	MES-like	NGFRAP1
3.48075e-43	0.848968	0.653	0.365	8.02452e-39	MES-like	PDP1
5.29098e-43	0.51865	0.702	0.416	1.21978e-38	MES-like	KIAA1598
6.58627e-43	0.707458	0.616	0.325	1.5184e-38	MES-like	KRT10
1.30531e-42	0.646635	0.612	0.315	3.00925e-38	MES-like	RECQL
1.95225e-42	0.534076	0.975	0.852	4.50073e-38	MES-like	MORF4L2
3.36651e-42	0.703417	0.697	0.391	7.76116e-38	MES-like	TRAK2
4.52334e-42	0.899853	0.937	0.834	1.04281e-37	MES-like	SSR3
5.52322e-42	0.552163	0.72	0.418	1.27332e-37	MES-like	SPP2
9.22531e-42	0.960115	0.787	0.54	2.1268e-37	MES-like	AIMP1
1.28986e-41	0.740717	0.894	0.745	2.97365e-37	MES-like	ATP1B3
9.33904e-41	0.536938	1	0.995	2.15302e-36	MES-like	C4orf32
1.65336e-40	0.574977	0.927	0.731	3.81165e-36	MES-like	ACLY
2.97361e-40	0.898463	0.877	0.749	6.85536e-36	MES-like	ACTN1
4.14104e-40	1.89674	0.516	0.314	9.54676e-36	MES-like	NQO1
7.81245e-40	0.679363	0.977	0.891	1.80108e-35	MES-like	TPI1
8.63157e-40	0.858861	0.605	0.394	1.98992e-35	MES-like	KIAA0513
9.36287e-40	0.626132	0.983	0.922	2.15852e-35	MES-like	HLA-A
1.39003e-39	0.623299	0.975	0.915	3.20457e-35	MES-like	RP11-10O22.1
3.54384e-39	0.6047	0.704	0.397	8.16997e-35	MES-like	HSPH1
6.1411e-39	0.672057	0.942	0.785	1.41577e-34	MES-like	CACYBP
7.93357e-39	0.706725	0.902	0.771	1.829e-34	MES-like	NDUFA1
1.36945e-38	0.546039	0.731	0.457	3.15713e-34	MES-like	SYT1
2.13042e-38	0.702617	0.858	0.665	4.91146e-34	MES-like	SEC61G
2.16755e-38	0.751949	0.935	0.794	4.99707e-34	MES-like	ANKRD12
2.35871e-38	0.893467	0.737	0.458	5.43778e-34	MES-like	CTSL
2.38574e-38	0.589074	0.63	0.323	5.50009e-34	MES-like	TMEM70
4.88236e-38	0.529867	0.798	0.491	1.12558e-33	MES-like	TPP1
8.16447e-38	0.528663	0.885	0.611	1.88224e-33	MES-like	PAM
9.37498e-38	0.507954	0.9	0.643	2.16131e-33	MES-like	MSN
1.46818e-37	0.613394	0.952	0.887	3.38475e-33	MES-like	DSTN
1.59577e-37	0.623957	0.998	0.984	3.67888e-33	MES-like	EIF1
4.01651e-37	0.596539	0.505	0.241	9.25965e-33	MES-like	SPRY1
4.21362e-37	0.689708	0.971	0.856	9.71409e-33	MES-like	HIF1A
1.39577e-36	0.501052	0.921	0.758	3.21781e-32	MES-like	CCT8
1.54696e-36	0.532642	0.8	0.54	3.56636e-32	MES-like	WSB2
1.8675e-36	0.503911	0.641	0.352	4.30534e-32	MES-like	AAGAB
3.10759e-36	0.793093	0.704	0.468	7.16423e-32	MES-like	TXNDC17
4.74614e-36	0.534149	0.871	0.663	1.09418e-31	MES-like	ATP6V1B2
1.39198e-35	0.523366	0.935	0.817	3.20906e-31	MES-like	SHFM1
2.34791e-35	0.64448	0.587	0.327	5.41287e-31	MES-like	SPRY2
5.17622e-35	0.693268	0.846	0.628	1.19333e-30	MES-like	JKAMP
6.80828e-35	0.657746	0.676	0.392	1.56958e-30	MES-like	MRPL39
2.23434e-34	0.569769	0.81	0.529	5.15105e-30	MES-like	DRAP1
2.37535e-34	0.699011	0.678	0.397	5.47613e-30	MES-like	PDCD10
3.11029e-34	0.505898	0.658	0.371	7.17047e-30	MES-like	TMEM126A
9.05054e-34	0.788932	0.712	0.425	2.08651e-29	MES-like	CHPF
1.15526e-33	0.793055	0.914	0.775	2.66333e-29	MES-like	LAMP2
3.31538e-33	0.629324	0.72	0.436	7.64327e-29	MES-like	RP11-146D12.2
3.47862e-33	0.846114	0.568	0.368	8.01961e-29	MES-like	SYNJ2
5.02131e-33	0.517701	0.992	0.951	1.15761e-28	MES-like	AL590867.1
6.20439e-33	0.7911	0.904	0.684	1.43036e-28	MES-like	TAF9
6.37364e-33	0.642358	0.896	0.737	1.46938e-28	MES-like	SNRPG
6.55572e-33	0.579409	0.835	0.606	1.51136e-28	MES-like	AHI1
8.48119e-33	0.520706	0.954	0.863	1.95525e-28	MES-like	PSMA6
2.7589e-32	0.510197	0.931	0.768	6.36037e-28	MES-like	RAB11A
2.78531e-32	0.547806	0.988	0.968	6.42125e-28	MES-like	FSIP2
3.30192e-32	0.560327	0.631	0.358	7.61224e-28	MES-like	TXNDC9
5.56946e-32	0.592368	0.952	0.873	1.28398e-27	MES-like	PDIA6
9.34647e-32	0.553681	0.998	0.986	2.15473e-27	MES-like	HSP90AA1
1.66631e-31	0.961009	0.587	0.351	3.84152e-27	MES-like	HOMER1
1.81963e-31	0.767323	0.833	0.636	4.19497e-27	MES-like	NEAT1
4.367e-31	0.513469	0.724	0.462	1.00677e-26	MES-like	RIT1
6.58701e-31	0.640807	0.72	0.461	1.51857e-26	MES-like	YWHAH
1.18356e-30	0.678189	0.685	0.482	2.72857e-26	MES-like	WEE1
1.23104e-30	0.500109	0.973	0.868	2.83804e-26	MES-like	BZW1
2.68295e-30	0.551998	0.894	0.707	6.18528e-26	MES-like	ZNF706
3.51574e-30	0.565919	0.981	0.914	8.1052e-26	MES-like	TMSB4X
3.97101e-30	0.829188	0.881	0.671	9.15477e-26	MES-like	ENO2
1.9648e-29	0.503298	0.841	0.694	4.52966e-25	MES-like	SPATS2L
2.15838e-29	0.574566	0.779	0.559	4.97593e-25	MES-like	USP14
3.05776e-29	0.538725	0.802	0.544	7.04936e-25	MES-like	OPA1
1.1243e-28	0.50975	0.856	0.682	2.59197e-24	MES-like	ATP6V1D
1.65151e-28	0.507537	0.9	0.752	3.80738e-24	MES-like	CDH2
2.49279e-28	0.668401	0.731	0.518	5.74689e-24	MES-like	KIAA0020
5.11748e-28	0.646257	0.906	0.769	1.17978e-23	MES-like	LDHA
8.70325e-28	0.570319	0.77	0.589	2.00645e-23	MES-like	NDUFS4
1.76384e-27	0.855693	0.975	0.911	4.06636e-23	MES-like	PGK1
1.8422e-27	0.516267	0.541	0.298	4.24702e-23	MES-like	NAMPTL
2.47977e-27	0.554347	0.917	0.836	5.71687e-23	MES-like	BEX1
7.89496e-27	0.509168	0.637	0.402	1.8201e-22	MES-like	PCCA
1.19755e-26	0.608725	0.747	0.541	2.76082e-22	MES-like	IDH3A
6.05099e-26	0.826994	0.656	0.408	1.395e-21	MES-like	P4HA1
7.53028e-26	0.535891	0.53	0.3	1.73603e-21	MES-like	C20orf24
7.53462e-26	0.706245	0.691	0.488	1.73703e-21	MES-like	PLOD1
7.64786e-26	0.536659	0.879	0.717	1.76314e-21	MES-like	PRDX4
2.53507e-25	0.598124	0.722	0.445	5.84436e-21	MES-like	TM4SF1
6.86137e-25	0.553772	0.76	0.543	1.58182e-20	MES-like	GADD45GIP1
1.52626e-24	0.610551	0.712	0.505	3.51863e-20	MES-like	LINC00908
1.52687e-24	0.742876	0.603	0.385	3.52005e-20	MES-like	EMC2
2.02743e-24	0.52071	0.676	0.422	4.67404e-20	MES-like	NT5E
2.4765e-24	0.583452	0.714	0.495	5.70933e-20	MES-like	CDC26
2.97606e-24	0.504593	0.996	0.977	6.861e-20	MES-like	NEDD4
4.04002e-24	0.52024	0.666	0.425	9.31387e-20	MES-like	TANK
9.26836e-24	0.785124	0.875	0.74	2.13673e-19	MES-like	PTP4A2
1.71778e-23	0.66521	0.933	0.907	3.96017e-19	MES-like	CDC42
2.11837e-23	0.713804	0.783	0.649	4.88369e-19	MES-like	MRPS18C
2.35252e-23	0.78688	0.75	0.535	5.42351e-19	MES-like	METTL23
2.37869e-23	0.530596	0.645	0.494	5.48382e-19	MES-like	PGPEP1
2.41658e-23	0.561124	0.702	0.45	5.57118e-19	MES-like	GOLT1B
2.76434e-23	0.529928	0.837	0.633	6.37291e-19	MES-like	WLS
3.11492e-23	0.729452	0.823	0.701	7.18113e-19	MES-like	SEC23A
5.01263e-23	0.731576	0.653	0.476	1.15561e-18	MES-like	PFDN4
1.00037e-22	0.800553	0.735	0.593	2.30625e-18	MES-like	DOT1L
4.4082e-22	0.505114	0.643	0.455	1.01627e-17	MES-like	NDUFB1
1.79592e-21	0.56613	0.752	0.543	4.14031e-17	MES-like	UTP18
5.30356e-21	0.576718	0.983	0.949	1.22268e-16	MES-like	CCDC90B
8.96003e-21	0.54227	0.875	0.777	2.06565e-16	MES-like	TXN
1.02323e-20	0.584331	0.651	0.482	2.35896e-16	MES-like	RUNX1
3.06868e-20	0.539573	0.789	0.578	7.07454e-16	MES-like	ARL8B
4.77853e-20	1.18451	0.825	0.73	1.10164e-15	MES-like	HMGA1
6.07976e-20	0.533536	0.674	0.458	1.40163e-15	MES-like	NUP54
6.68412e-20	0.559854	0.917	0.858	1.54096e-15	MES-like	NME7
7.51297e-20	0.501984	0.72	0.522	1.73204e-15	MES-like	SMN2
9.5691e-20	0.513298	0.722	0.512	2.20606e-15	MES-like	ESF1
1.22661e-19	0.560679	0.942	0.851	2.82782e-15	MES-like	GLUL
3.96193e-19	0.708498	0.866	0.656	9.13384e-15	MES-like	ARRDC3
4.62549e-19	0.747563	0.931	0.817	1.06636e-14	MES-like	TMEM30A
9.11658e-19	0.50219	0.608	0.402	2.10174e-14	MES-like	RCHY1
9.53756e-19	0.513598	0.802	0.61	2.19879e-14	MES-like	ATG3
1.34552e-18	0.555211	0.635	0.454	3.10197e-14	MES-like	UNK
1.88285e-18	0.505167	0.837	0.65	4.34073e-14	MES-like	PCNXL4
4.29386e-18	0.6372	0.566	0.402	9.89906e-14	MES-like	SMIM19
1.59015e-17	0.678802	0.549	0.363	3.66593e-13	MES-like	IQCG
2.08651e-17	0.502683	0.57	0.384	4.81025e-13	MES-like	CNEP1R1
3.1127e-17	0.816582	0.637	0.478	7.17601e-13	MES-like	ZNF770
4.22856e-17	0.518096	0.559	0.337	9.74853e-13	MES-like	SPARCL1
5.17054e-17	0.700114	0.766	0.669	1.19202e-12	MES-like	USMG5
9.77215e-17	0.711897	0.649	0.516	2.25287e-12	MES-like	SOAT1
9.97582e-17	0.524288	0.653	0.488	2.29983e-12	MES-like	ZNF561
3.81081e-16	0.776397	0.933	0.885	8.78545e-12	MES-like	PFN1
6.19028e-16	0.724408	0.948	0.854	1.42711e-11	MES-like	CTSB
9.97741e-16	0.682584	0.783	0.598	2.30019e-11	MES-like	NAMPT
1.02356e-15	0.513721	0.929	0.886	2.35972e-11	MES-like	SMU1
1.65787e-15	0.502848	0.835	0.711	3.82206e-11	MES-like	GTF3C6
1.89848e-15	0.652375	0.802	0.7	4.37676e-11	MES-like	LIMS1
5.24265e-15	1.23374	0.624	0.468	1.20864e-10	MES-like	PLOD2
6.27775e-15	0.580677	0.674	0.55	1.44727e-10	MES-like	RPS6KA3
7.22809e-15	0.650368	0.873	0.817	1.66636e-10	MES-like	ADAMTS4
2.42085e-14	0.756104	0.597	0.439	5.58102e-10	MES-like	CMC1
4.14358e-14	0.523259	0.553	0.363	9.55261e-10	MES-like	CTNNAL1
9.39473e-14	0.646841	0.53	0.384	2.16586e-09	MES-like	ADAMTS1
2.95957e-13	0.544892	0.852	0.709	6.82299e-09	MES-like	ASPH
5.18836e-13	0.59108	0.752	0.652	1.19612e-08	MES-like	SRP19
2.14324e-12	0.508139	0.716	0.567	4.94102e-08	MES-like	SLC35G2
4.56996e-12	0.573392	0.668	0.537	1.05356e-07	MES-like	RMDN1
9.66978e-12	0.531874	0.704	0.54	2.22927e-07	MES-like	THAP9-AS1
1.91575e-11	0.549389	0.71	0.538	4.41658e-07	MES-like	SEC61A2
3.01739e-11	0.520821	0.823	0.686	6.95629e-07	MES-like	CLCN3
3.15276e-11	0.589892	0.522	0.371	7.26836e-07	MES-like	POLR3GL
4.0372e-11	0.52139	0.931	0.906	9.30737e-07	MES-like	CTSC
5.62607e-11	0.57632	0.511	0.363	1.29703e-06	MES-like	RP11-611O2.5
1.33679e-10	0.904772	0.622	0.456	3.08185e-06	MES-like	INSIG2
1.98089e-10	0.593721	0.898	0.862	4.56675e-06	MES-like	MAP3K13
3.36116e-10	1.37951	0.522	0.402	7.74882e-06	MES-like	HILPDA
4.68784e-10	1.51812	0.608	0.478	1.08074e-05	MES-like	ERO1L
3.08587e-09	0.78578	0.679	0.568	7.11416e-05	MES-like	KBTBD2
4.83575e-09	0.531029	0.516	0.397	0.000111483	MES-like	ZNF426
9.10754e-09	1.22059	0.647	0.525	0.000209965	MES-like	MT2A
9.17154e-09	0.514829	0.557	0.413	0.000211441	MES-like	ATP13A3
1.00481e-06	0.575998	0.61	0.491	0.023165	MES-like	ACAT2
1.38646e-194	1.14828	0.571	0.079	3.19635e-190	OC-like	PPP1R16B
1.68095e-154	2.05778	0.974	0.666	3.87527e-150	OC-like	TUBB4A
5.85809e-154	2.34141	0.798	0.261	1.35052e-149	OC-like	PTGDS
8.02733e-154	1.75672	0.877	0.363	1.85062e-149	OC-like	MYRF
2.84434e-151	2.67859	0.898	0.44	6.55734e-147	OC-like	BCAS1
1.44259e-132	1.99017	0.984	0.856	3.32576e-128	OC-like	SIRT2
1.29791e-122	3.71803	0.592	0.158	2.9922e-118	OC-like	RP11-862L9.3
2.71558e-107	1.68106	0.903	0.486	6.26049e-103	OC-like	GPR17
9.68785e-107	3.03735	0.623	0.221	2.23344e-102	OC-like	MOG
6.26424e-97	1.26813	0.94	0.75	1.44416e-92	OC-like	TNS3
5.99466e-96	1.57949	0.788	0.377	1.38201e-91	OC-like	LIMS2
7.94756e-95	2.27971	0.573	0.184	1.83223e-90	OC-like	CDK18
1.36679e-91	1.10081	0.576	0.181	3.15099e-87	OC-like	AATK
3.21427e-90	2.64943	0.717	0.334	7.41018e-86	OC-like	TF
8.48675e-89	1.77985	0.982	0.924	1.95654e-84	OC-like	CNP
3.41095e-88	1.84286	0.613	0.219	7.86361e-84	OC-like	BMPER
4.70727e-87	1.37404	0.749	0.328	1.08521e-82	OC-like	RGR
2.84661e-86	1.58834	0.948	0.81	6.56256e-82	OC-like	NFASC
2.5087e-85	2.4553	0.914	0.675	5.78356e-81	OC-like	PLP1
2.27423e-81	1.08977	0.843	0.472	5.243e-77	OC-like	PLXNB3
2.62761e-81	1.26068	0.704	0.286	6.05769e-77	OC-like	ZNF488
1.37617e-80	1.48588	0.974	0.909	3.17262e-76	OC-like	UGT8
2.43223e-80	3.58712	0.696	0.344	5.60727e-76	OC-like	MBP
2.39947e-78	2.63478	0.853	0.592	5.53174e-74	OC-like	CLDN11
2.84e-78	0.944813	0.822	0.447	6.54734e-74	OC-like	SHROOM4
2.73533e-77	1.27594	0.783	0.41	6.30603e-73	OC-like	BIN1
3.58785e-77	1.79968	0.751	0.393	8.27142e-73	OC-like	APLP1
8.90782e-77	1.22099	0.848	0.531	2.05361e-72	OC-like	PKP4
7.39579e-76	1.35693	0.623	0.238	1.70503e-71	OC-like	TMTC4
1.81594e-72	1.19351	0.733	0.347	4.18646e-68	OC-like	RAB33A
1.65034e-69	1.04352	0.712	0.305	3.80469e-65	OC-like	TSPAN15
3.06914e-69	1.44401	0.793	0.467	7.07559e-65	OC-like	FRMD4B
6.47918e-69	1.23577	0.861	0.551	1.49371e-64	OC-like	GNAI1
1.90461e-66	1.56844	0.547	0.221	4.39089e-62	OC-like	STRN
1.72178e-65	0.847203	0.974	0.767	3.96938e-61	OC-like	RP11-161M6.2
6.93062e-65	1.23797	0.785	0.466	1.59778e-60	OC-like	FAM13C
6.70516e-63	1.57283	0.903	0.712	1.54581e-58	OC-like	FYN
3.94987e-61	1.07404	0.937	0.799	9.10604e-57	OC-like	MPZL1
7.04383e-59	1.21638	0.741	0.412	1.62389e-54	OC-like	ACAN
6.28058e-58	0.883305	0.976	0.868	1.44792e-53	OC-like	SLC44A1
1.85279e-57	0.905648	0.976	0.903	4.27142e-53	OC-like	PFN2
1.66084e-56	0.782348	0.953	0.889	3.8289e-52	OC-like	TNR
9.21492e-56	0.935329	0.83	0.532	2.12441e-51	OC-like	TENC1
1.04586e-55	0.836969	0.966	0.878	2.41112e-51	OC-like	ATCAY
3.07059e-55	1.23132	0.819	0.556	7.07894e-51	OC-like	ABCA2
1.27975e-54	0.792747	0.872	0.607	2.95034e-50	OC-like	ANGPTL2
1.54615e-54	1.96326	0.702	0.418	3.5645e-50	OC-like	SEMA4D
2.60079e-54	1.16123	0.757	0.444	5.99587e-50	OC-like	IGSF11
4.80868e-53	1.016	0.812	0.533	1.10859e-48	OC-like	SEMA5B
7.01175e-53	0.734738	0.963	0.843	1.61649e-48	OC-like	SOGA1
3.95242e-52	0.788647	0.825	0.54	9.1119e-48	OC-like	TMEM132B
5.02264e-52	0.96639	0.872	0.574	1.15792e-47	OC-like	LPPR1
1.75951e-51	1.29599	0.639	0.341	4.05638e-47	OC-like	MOB3B
3.12509e-50	0.910403	0.537	0.222	7.20459e-46	OC-like	ZNF365
4.20575e-50	0.876759	0.66	0.339	9.69594e-46	OC-like	FAM102A
1.57735e-49	0.942765	0.963	0.934	3.63643e-45	OC-like	FXYD6
2.66683e-49	0.805161	0.626	0.294	6.14811e-45	OC-like	EXTL1
7.46906e-49	0.763145	0.921	0.787	1.72192e-44	OC-like	TSC22D4
1.36235e-48	1.16792	0.597	0.279	3.14076e-44	OC-like	EVI2A
4.34825e-48	0.649157	0.775	0.445	1.00245e-43	OC-like	DSCAML1
7.6844e-48	1.26103	0.723	0.473	1.77156e-43	OC-like	TMEM108
1.17949e-47	0.671231	0.898	0.668	2.71919e-43	OC-like	RTKN
2.30285e-47	0.838183	0.853	0.595	5.30899e-43	OC-like	SOX8
3.08049e-46	0.693994	0.869	0.584	7.10177e-42	OC-like	AMOTL2
1.68648e-45	0.613886	0.979	0.896	3.88802e-41	OC-like	PHLDB1
1.38883e-44	1.03584	0.743	0.454	3.2018e-40	OC-like	SGK1
1.61874e-44	0.832789	0.911	0.679	3.73185e-40	OC-like	CCSER2
3.35322e-44	1.10587	0.827	0.584	7.73051e-40	OC-like	TNFRSF21
6.3279e-44	0.845194	0.874	0.692	1.45883e-39	OC-like	TMEM206
1.91567e-42	1.08745	0.751	0.489	4.41638e-38	OC-like	RASGEF1B
2.15195e-41	0.702616	0.976	0.889	4.9611e-37	OC-like	SCRG1
5.27161e-41	0.926901	0.827	0.606	1.21532e-36	OC-like	ZDHHC9
8.21081e-41	0.81353	0.832	0.644	1.89292e-36	OC-like	LIMD1
1.95668e-40	0.620927	0.901	0.683	4.51092e-36	OC-like	C20orf112
2.28089e-40	0.712513	0.898	0.736	5.25837e-36	OC-like	SGTA
2.30287e-40	0.712545	0.825	0.61	5.30903e-36	OC-like	NOMO1
2.48445e-40	0.985668	0.825	0.582	5.72766e-36	OC-like	WASF1
8.83205e-40	0.779392	0.958	0.861	2.03614e-35	OC-like	CADM2
8.91701e-40	0.767807	0.898	0.704	2.05573e-35	OC-like	MAP4K5
1.64938e-39	0.802889	0.835	0.587	3.80248e-35	OC-like	OPCML
6.04207e-39	0.65297	0.942	0.794	1.39294e-34	OC-like	SERINC5
2.46484e-38	0.685961	0.908	0.744	5.68244e-34	OC-like	TCF7L2
6.04202e-38	0.577114	0.937	0.748	1.39293e-33	OC-like	SOX10
1.20458e-37	0.79084	0.877	0.72	2.77703e-33	OC-like	DGCR2
4.10406e-37	0.574903	0.969	0.897	9.4615e-33	OC-like	HIPK2
9.60526e-37	0.702268	0.827	0.644	2.2144e-32	OC-like	SCARB1
9.63787e-36	0.598635	0.948	0.846	2.22192e-31	OC-like	ZEB2
9.70525e-36	0.657867	0.864	0.7	2.23745e-31	OC-like	ARHGAP35
1.27196e-34	0.871845	0.937	0.812	2.93237e-30	OC-like	KANK1
2.33291e-34	0.627618	0.853	0.666	5.3783e-30	OC-like	SLC1A1
2.54412e-34	0.648779	0.579	0.303	5.86522e-30	OC-like	PDGFA
3.73103e-34	0.966322	0.62	0.362	8.60152e-30	OC-like	RP4-555D20.2
3.7857e-34	0.563016	0.955	0.853	8.72754e-30	OC-like	MARCKSL1
7.87468e-34	0.97041	0.607	0.35	1.81543e-29	OC-like	E2F3
9.91782e-34	0.55734	0.963	0.918	2.28645e-29	OC-like	PRDX1
1.28477e-33	0.640316	0.788	0.573	2.9619e-29	OC-like	RAP2A
1.76383e-33	1.13353	0.83	0.646	4.06633e-29	OC-like	ARHGAP5
7.67029e-32	0.573668	0.898	0.716	1.76831e-27	OC-like	PHACTR3
1.11012e-31	0.568819	0.953	0.86	2.55928e-27	OC-like	SMOC1
1.16395e-31	0.763609	0.767	0.587	2.68336e-27	OC-like	SEMA6D
1.40061e-31	0.712522	0.783	0.533	3.22898e-27	OC-like	LSS
4.91952e-31	0.953934	0.715	0.479	1.13415e-26	OC-like	SLAIN1
5.06743e-31	1.2904	0.508	0.268	1.16825e-26	OC-like	GSN
1.13116e-30	0.843859	0.699	0.459	2.60778e-26	OC-like	TMOD1
1.18339e-30	0.810997	0.513	0.279	2.72818e-26	OC-like	CNTN2
1.35604e-30	0.554289	0.843	0.65	3.12622e-26	OC-like	ERBB3
1.69966e-30	0.584951	0.715	0.46	3.91839e-26	OC-like	MVB12B
2.20418e-30	1.08206	0.542	0.295	5.08151e-26	OC-like	ELOVL1
5.95731e-30	0.666345	0.906	0.785	1.3734e-25	OC-like	MICAL3
1.19884e-29	0.729028	0.571	0.328	2.76381e-25	OC-like	OSR1
2.44187e-29	0.828096	0.72	0.547	5.62949e-25	OC-like	LLGL1
2.61256e-29	1.47347	0.67	0.482	6.02301e-25	OC-like	DBNDD2
3.2921e-29	0.621544	0.882	0.738	7.5896e-25	OC-like	RNF144A
3.7925e-29	0.503356	0.882	0.714	8.74322e-25	OC-like	ARHGEF7
4.01934e-29	0.724683	0.636	0.39	9.26618e-25	OC-like	PADI2
7.91634e-29	0.566232	0.526	0.265	1.82503e-24	OC-like	HID1
2.8213e-28	1.07838	0.576	0.376	6.50423e-24	OC-like	ADRA1A
2.90962e-28	0.540276	0.534	0.285	6.70784e-24	OC-like	SLC22A23
2.97537e-28	0.672436	0.885	0.787	6.85942e-24	OC-like	TRIM2
3.00006e-28	0.568762	0.817	0.642	6.91634e-24	OC-like	PCDH7
3.35889e-28	0.625446	0.866	0.696	7.7436e-24	OC-like	NOMO3
3.46467e-28	0.51107	0.984	0.937	7.98745e-24	OC-like	LSAMP
4.44541e-28	0.552292	0.746	0.505	1.02484e-23	OC-like	COL9A2
4.84528e-28	0.877163	0.749	0.563	1.11703e-23	OC-like	APCDD1
5.68176e-28	0.574167	0.785	0.548	1.30987e-23	OC-like	MAN2A2
5.83058e-28	0.693812	0.764	0.568	1.34418e-23	OC-like	FIBIN
8.96931e-28	0.517897	0.987	0.923	2.06778e-23	OC-like	ZKSCAN1
9.43833e-28	0.713967	0.872	0.731	2.17591e-23	OC-like	MYO5A
1.84335e-27	0.85068	0.628	0.392	4.24966e-23	OC-like	CENPJ
3.48994e-27	0.565476	0.723	0.483	8.04571e-23	OC-like	AC068831.15
4.38435e-27	0.563953	0.628	0.362	1.01077e-22	OC-like	COL16A1
4.90934e-27	0.593615	0.921	0.789	1.1318e-22	OC-like	MAP4K4
1.42842e-26	0.60675	0.699	0.513	3.29308e-22	OC-like	IMPAD1
1.48668e-26	0.647659	0.751	0.564	3.42739e-22	OC-like	SLC48A1
2.52117e-26	0.646559	0.613	0.362	5.8123e-22	OC-like	ASIC1
2.85955e-26	0.536441	0.717	0.519	6.5924e-22	OC-like	KIF21B
3.45479e-26	0.566336	0.733	0.482	7.96466e-22	OC-like	FERMT1
3.97965e-26	0.726496	0.911	0.835	9.17468e-22	OC-like	TECR
5.73379e-26	0.547292	0.882	0.707	1.32187e-21	OC-like	FDFT1
7.6045e-26	0.675869	0.623	0.388	1.75314e-21	OC-like	CMTM5
1.2694e-25	0.553694	0.95	0.851	2.92648e-21	OC-like	GRIA2
2.6091e-25	0.989901	0.788	0.679	6.01503e-21	OC-like	PCDH11X
3.05354e-25	0.50973	0.56	0.327	7.03963e-21	OC-like	SUN2
3.33429e-25	0.655048	0.67	0.425	7.68688e-21	OC-like	HIST1H2AC
4.87077e-25	0.544454	0.531	0.32	1.12291e-20	OC-like	REPS2
5.20103e-25	0.623408	0.788	0.633	1.19905e-20	OC-like	CAMSAP2
5.57773e-25	0.584991	0.835	0.67	1.28589e-20	OC-like	TNK2
8.39338e-25	0.542951	0.969	0.93	1.93501e-20	OC-like	SOX6
9.74089e-25	0.633604	0.728	0.498	2.24566e-20	OC-like	ANKRD28
2.20656e-24	1.03674	0.772	0.642	5.08701e-20	OC-like	EPB41L2
2.37381e-24	0.561418	0.874	0.705	5.47258e-20	OC-like	ADD3
4.3039e-24	0.50873	0.526	0.31	9.92222e-20	OC-like	CTC-458I2.2
4.87403e-24	0.504193	0.702	0.489	1.12366e-19	OC-like	PTPRE
5.63055e-24	0.535888	0.984	0.952	1.29807e-19	OC-like	DPYSL2
1.03012e-23	0.769062	0.688	0.513	2.37484e-19	OC-like	CERCAM
1.0654e-23	0.636603	0.793	0.596	2.45616e-19	OC-like	TSPO
1.17659e-23	0.654699	0.644	0.438	2.71252e-19	OC-like	PRKAR1B
4.10837e-23	1.1067	0.518	0.33	9.47144e-19	OC-like	DOCK6
5.45455e-23	0.731577	0.552	0.322	1.25749e-18	OC-like	SGCD
7.10296e-23	0.704177	0.715	0.537	1.63752e-18	OC-like	ICK
1.07411e-22	0.574246	0.866	0.766	2.47626e-18	OC-like	GLTP
1.49274e-22	0.508341	0.796	0.581	3.44135e-18	OC-like	AFAP1L2
1.50477e-22	0.519763	0.704	0.467	3.4691e-18	OC-like	VASH1
1.69359e-22	0.526441	0.932	0.79	3.90439e-18	OC-like	CADM1
2.19219e-22	0.75501	0.715	0.574	5.05388e-18	OC-like	GNB4
3.45136e-22	0.920327	0.654	0.466	7.95676e-18	OC-like	ITPR2
5.27608e-22	0.698133	0.524	0.317	1.21635e-17	OC-like	PLEKHG3
1.10201e-21	0.83906	0.89	0.795	2.54057e-17	OC-like	DYNLL1
1.13903e-21	0.556741	0.615	0.392	2.62592e-17	OC-like	TPCN2
1.50434e-21	0.617939	0.555	0.354	3.4681e-17	OC-like	RAPGEF1
1.85191e-21	0.512238	0.804	0.593	4.2694e-17	OC-like	P2RX7
2.13624e-21	0.579821	0.741	0.549	4.92489e-17	OC-like	FMNL2
2.35748e-21	0.596384	0.717	0.511	5.43492e-17	OC-like	SPTLC2
2.90333e-21	0.567859	0.691	0.476	6.69334e-17	OC-like	DHCR24
6.10308e-21	0.628159	0.796	0.622	1.40701e-16	OC-like	KIF21A
1.19808e-20	0.532531	0.866	0.695	2.76206e-16	OC-like	SMAD2
2.65621e-20	0.563022	0.573	0.364	6.12363e-16	OC-like	PRKCZ
3.81014e-20	0.624051	0.827	0.661	8.78391e-16	OC-like	RGMB
5.90201e-20	0.700728	0.843	0.749	1.36065e-15	OC-like	BEST1
7.651e-20	0.609058	0.681	0.51	1.76386e-15	OC-like	RP11-728F11.4
8.46831e-20	0.912811	0.618	0.435	1.95228e-15	OC-like	TNS1
1.13152e-19	0.681186	0.953	0.883	2.6086e-15	OC-like	SCD
1.14965e-19	0.500137	0.717	0.525	2.65039e-15	OC-like	PIK3C2B
1.87916e-19	0.532117	0.77	0.609	4.33221e-15	OC-like	ANKRD54
4.12798e-19	0.657578	0.801	0.694	9.51665e-15	OC-like	AFMID
4.64021e-19	0.564714	0.812	0.662	1.06975e-14	OC-like	C16orf80
6.0205e-19	0.774667	0.783	0.636	1.38797e-14	OC-like	2021-09-08
8.37572e-19	0.563594	0.872	0.76	1.93094e-14	OC-like	SCARB2
1.10539e-18	0.668647	0.623	0.47	2.54837e-14	OC-like	RP11-145M9.4
3.39771e-18	0.731583	0.678	0.528	7.83308e-14	OC-like	PPFIBP1
3.67872e-18	0.620478	0.686	0.498	8.48093e-14	OC-like	ASIC4
4.59583e-18	0.559499	0.694	0.558	1.05952e-13	OC-like	PACS2
5.80346e-18	0.60763	0.835	0.705	1.33793e-13	OC-like	ANP32B
8.1405e-18	0.753304	0.791	0.658	1.87671e-13	OC-like	LGALS3BP
1.75918e-17	0.578196	0.686	0.5	4.05562e-13	OC-like	PPIF
2.20969e-17	0.801457	0.563	0.413	5.09421e-13	OC-like	SYNGR2
4.3019e-17	0.623986	0.592	0.401	9.91759e-13	OC-like	BACE1
4.47304e-17	0.524607	0.733	0.56	1.03121e-12	OC-like	EPHB1
1.24487e-16	0.607226	0.563	0.379	2.86992e-12	OC-like	GFPT2
2.99143e-16	0.53237	0.796	0.665	6.89645e-12	OC-like	CXADR
5.91266e-16	0.558446	0.78	0.616	1.36311e-11	OC-like	QDPR
1.35445e-15	0.564002	0.812	0.713	3.12256e-11	OC-like	HMGCS1
1.80852e-13	0.504339	0.571	0.406	4.16936e-09	OC-like	LIPA
6.21485e-13	0.613069	0.647	0.522	1.43277e-08	OC-like	PPP2R3B
9.54382e-13	0.537566	0.613	0.459	2.20023e-08	OC-like	FLJ20373
2.26416e-12	0.530899	0.563	0.407	5.2198e-08	OC-like	LDLRAD4
1.90885e-11	0.565435	0.55	0.398	4.40067e-07	OC-like	FAHD2B
2.08303e-11	0.643102	0.652	0.532	4.80222e-07	OC-like	SEMA3E
7.05548e-11	0.762167	0.521	0.405	1.62657e-06	OC-like	STX4
2.04411e-10	0.903184	0.73	0.662	4.71248e-06	OC-like	GSTK1
4.13192e-10	0.535582	0.636	0.498	9.52573e-06	OC-like	LCORL
6.45535e-10	0.818747	0.626	0.506	1.48822e-05	OC-like	DLG1
7.33069e-10	0.583143	0.647	0.526	1.69002e-05	OC-like	CPM
4.14073e-09	0.655227	0.644	0.534	9.54604e-05	OC-like	PLEKHA1
8.92901e-09	0.540857	0.89	0.848	0.000205849	OC-like	CLDND1
1.06199e-08	0.880518	0.539	0.439	0.000244831	OC-like	RNF125
5.76092e-08	0.740183	0.516	0.414	0.00132812	OC-like	TM7SF3
5.90186e-07	0.590512	0.531	0.427	0.0136062	OC-like	CSRP1
1.45671e-06	0.536033	0.524	0.448	0.033583	OC-like	CA14
2.45183e-302	1.67177	0.993	0.784	5.65244e-298	OPC-like-1	PDGFRA
4.1523e-270	1.45973	0.98	0.821	9.57271e-266	OPC-like-1	EPN2
1.22266e-259	1.41026	0.988	0.763	2.81871e-255	OPC-like-1	APOD
6.79826e-221	0.734403	0.999	0.985	1.56727e-216	OPC-like-1	PTPRZ1
6.90439e-217	1.233	0.946	0.583	1.59174e-212	OPC-like-1	CA10
1.31249e-199	0.987715	0.977	0.791	3.02581e-195	OPC-like-1	CSPG4
3.67593e-191	0.879179	0.994	0.861	8.47448e-187	OPC-like-1	OLIG1
4.32319e-176	1.18922	0.735	0.317	9.96668e-172	OPC-like-1	MT3
9.15267e-174	1.53321	0.614	0.215	2.11006e-169	OPC-like-1	CHAD
1.03328e-171	1.11083	0.914	0.636	2.38212e-167	OPC-like-1	FABP7
7.89536e-171	1.40916	0.875	0.547	1.8202e-166	OPC-like-1	COL9A1
6.28594e-164	1.62418	0.737	0.381	1.44916e-159	OPC-like-1	PLLP
3.87506e-163	1.06719	0.922	0.643	8.93355e-159	OPC-like-1	SNX22
3.10142e-162	1.1207	0.757	0.37	7.15001e-158	OPC-like-1	CSPG5
2.75493e-161	0.901556	0.961	0.721	6.35123e-157	OPC-like-1	SEMA5A
5.2409e-157	0.89208	0.872	0.583	1.20824e-152	OPC-like-1	MYT1
2.67059e-154	0.792905	0.977	0.911	6.15678e-150	OPC-like-1	LRP1
1.98409e-153	1.04221	0.968	0.864	4.57412e-149	OPC-like-1	TRIO
3.98605e-153	0.999333	0.972	0.863	9.18945e-149	OPC-like-1	ABHD2
3.34343e-152	0.886805	0.938	0.701	7.70794e-148	OPC-like-1	C3orf70
4.13734e-150	0.824855	0.96	0.826	9.53822e-146	OPC-like-1	S100B
3.29858e-149	0.945238	0.951	0.781	7.60455e-145	OPC-like-1	TSPAN7
1.34392e-145	0.985614	0.86	0.553	3.09828e-141	OPC-like-1	ZCCHC24
4.26876e-145	1.0047	0.662	0.276	9.84121e-141	OPC-like-1	FBN3
7.86196e-144	0.789116	0.963	0.785	1.8125e-139	OPC-like-1	PDE4B
3.75583e-143	0.967602	0.853	0.481	8.6587e-139	OPC-like-1	ETV5
9.61999e-141	1.02936	0.889	0.64	2.21779e-136	OPC-like-1	LHFPL3
2.34067e-138	1.16647	0.806	0.467	5.39617e-134	OPC-like-1	RAMP1
2.9167e-134	0.911142	0.947	0.792	6.72416e-130	OPC-like-1	NLGN3
1.23027e-129	0.923692	0.877	0.561	2.83626e-125	OPC-like-1	XYLT1
5.85913e-127	0.700021	0.981	0.888	1.35076e-122	OPC-like-1	CNTN1
2.28838e-124	1.21916	0.661	0.332	5.27563e-120	OPC-like-1	SPRY4
1.18255e-123	0.665758	0.99	0.941	2.72624e-119	OPC-like-1	SERPINE2
5.3963e-122	0.883732	0.861	0.528	1.24406e-117	OPC-like-1	LPPR1
4.62955e-120	0.880704	0.929	0.722	1.0673e-115	OPC-like-1	NKAIN4
2.90175e-117	0.859519	0.912	0.781	6.68969e-113	OPC-like-1	MEG3
3.65195e-116	0.889112	0.729	0.439	8.4192e-112	OPC-like-1	GNG7
8.00322e-116	0.772415	0.929	0.744	1.84506e-111	OPC-like-1	PCDH15
1.24846e-114	0.897207	0.896	0.669	2.87819e-110	OPC-like-1	TRIB2
3.51755e-113	0.772292	0.965	0.86	8.10935e-109	OPC-like-1	CST3
5.00429e-113	0.917916	0.833	0.574	1.15369e-108	OPC-like-1	OMG
2.79856e-110	0.829711	0.79	0.465	6.45179e-106	OPC-like-1	SCN1A
4.53429e-110	0.770618	0.974	0.873	1.04533e-105	OPC-like-1	TNR
3.60255e-107	1.04542	0.648	0.313	8.30531e-103	OPC-like-1	KCNA2
1.96534e-106	0.984181	0.681	0.353	4.53088e-102	OPC-like-1	EDIL3
1.46886e-104	0.759881	0.928	0.761	3.38632e-100	OPC-like-1	GPRC5B
4.29959e-104	1.02827	0.774	0.496	9.91228e-100	OPC-like-1	SLIT2
1.3314e-101	1.03888	0.689	0.391	3.06942e-97	OPC-like-1	NSG2
6.94644e-100	0.581419	0.978	0.905	1.60143e-95	OPC-like-1	ITM2C
5.58225e-96	1.0144	0.708	0.412	1.28693e-91	OPC-like-1	TM4SF1
2.86375e-94	0.60873	0.773	0.451	6.60208e-90	OPC-like-1	GPR17
4.69417e-93	0.799454	0.864	0.653	1.08219e-88	OPC-like-1	CD9
8.30681e-93	0.897333	0.665	0.353	1.91505e-88	OPC-like-1	DGKG
1.66229e-92	0.785519	0.796	0.529	3.83225e-88	OPC-like-1	TRAF4
5.80813e-92	0.71172	0.889	0.683	1.33901e-87	OPC-like-1	SLITRK2
1.14166e-91	0.728851	0.827	0.557	2.63197e-87	OPC-like-1	NTRK3
5.83355e-91	0.754103	0.605	0.286	1.34487e-86	OPC-like-1	KCNJ16
1.32449e-90	0.854721	0.86	0.78	3.05348e-86	OPC-like-1	PCDHGC3
1.66984e-90	0.586048	0.985	0.968	3.84964e-86	OPC-like-1	CALM1
1.70607e-88	0.71441	0.797	0.543	3.93316e-84	OPC-like-1	STMN4
7.41433e-88	0.757124	0.693	0.403	1.7093e-83	OPC-like-1	RP11-384F7.2
1.64894e-86	0.590364	0.952	0.812	3.80147e-82	OPC-like-1	MTSS1
1.38511e-85	0.644511	0.897	0.664	3.19323e-81	OPC-like-1	PCDH9
1.41755e-85	0.604656	0.797	0.525	3.26803e-81	OPC-like-1	PREX1
5.43549e-85	0.6906	0.709	0.411	1.2531e-80	OPC-like-1	CDH10
6.50277e-85	0.667395	0.547	0.255	1.49915e-80	OPC-like-1	CNTNAP5
8.41326e-85	0.707552	0.829	0.592	1.93959e-80	OPC-like-1	LRRK2
2.33686e-84	0.782666	0.821	0.6	5.38739e-80	OPC-like-1	PLEKHH2
3.02368e-83	0.809946	0.836	0.608	6.97078e-79	OPC-like-1	LRRC4C
3.50704e-81	0.829561	0.73	0.455	8.08513e-77	OPC-like-1	ASIC4
1.4112e-80	0.667389	0.847	0.626	3.25337e-76	OPC-like-1	HIP1R
5.73621e-80	0.705935	0.728	0.468	1.32243e-75	OPC-like-1	CACNG4
6.27075e-80	0.764156	0.523	0.24	1.44566e-75	OPC-like-1	DAB1
1.33497e-79	1.03961	0.673	0.425	3.07765e-75	OPC-like-1	PDZD2
3.52497e-79	0.754064	0.885	0.713	8.12646e-75	OPC-like-1	RNF144A
4.55696e-79	0.748806	0.577	0.283	1.05056e-74	OPC-like-1	CSGALNACT1
8.67825e-78	0.857636	0.848	0.677	2.00068e-73	OPC-like-1	PPAP2B
1.08792e-77	0.60401	0.969	0.885	2.5081e-73	OPC-like-1	TACC2
1.85777e-77	0.602716	0.846	0.647	4.2829e-73	OPC-like-1	OLIG2
3.76443e-77	0.584168	0.905	0.695	8.67853e-73	OPC-like-1	SEZ6L
3.28823e-76	0.533715	0.971	0.917	7.58068e-72	OPC-like-1	HLA-A
3.77753e-76	0.770401	0.851	0.656	8.70871e-72	OPC-like-1	KLRC2
1.4206e-74	0.785571	0.705	0.448	3.27506e-70	OPC-like-1	KLRC4-KLRK1
1.43224e-74	0.518959	0.964	0.878	3.30189e-70	OPC-like-1	SCRG1
3.1078e-73	0.506436	0.931	0.786	7.16473e-69	OPC-like-1	SDC3
6.49948e-73	0.565338	0.982	0.961	1.49839e-68	OPC-like-1	B2M
1.19605e-72	0.626494	0.83	0.672	2.75738e-68	OPC-like-1	SAT1
2.51609e-72	0.633464	0.941	0.85	5.80059e-68	OPC-like-1	ZNF462
5.78266e-72	0.656939	0.968	0.911	1.33314e-67	OPC-like-1	NAV1
7.17839e-72	0.764761	0.743	0.485	1.65491e-67	OPC-like-1	BAALC
1.1933e-71	0.835222	0.716	0.463	2.75104e-67	OPC-like-1	LNX1
2.08315e-71	0.728838	0.814	0.569	4.8025e-67	OPC-like-1	SLC1A2
7.4814e-71	0.602685	0.914	0.798	1.72476e-66	OPC-like-1	KANK1
6.2216e-70	0.57112	0.96	0.865	1.43433e-65	OPC-like-1	ATCAY
7.50633e-70	0.638968	0.761	0.52	1.73051e-65	OPC-like-1	WSCD1
7.91818e-70	0.510222	0.94	0.808	1.82546e-65	OPC-like-1	NRXN1
1.58932e-69	0.780109	0.713	0.46	3.66401e-65	OPC-like-1	KAT2B
4.48386e-69	0.949943	0.623	0.386	1.03371e-64	OPC-like-1	C8orf46
4.96792e-69	0.806155	0.535	0.282	1.1453e-64	OPC-like-1	RP11-342M3.5
5.51362e-69	0.812388	0.555	0.29	1.27111e-64	OPC-like-1	GABRA3
2.22817e-68	0.621435	0.928	0.781	5.13682e-64	OPC-like-1	TRIM9
1.92185e-67	0.877606	0.548	0.293	4.43063e-63	OPC-like-1	SCN9A
4.41858e-67	0.518788	0.945	0.836	1.01866e-62	OPC-like-1	GRIA2
2.43042e-66	0.522406	0.965	0.942	5.60309e-62	OPC-like-1	ITGB8
2.37574e-65	0.65574	0.818	0.639	5.47702e-61	OPC-like-1	ATP1B2
1.67847e-64	0.634537	0.827	0.675	3.86954e-60	OPC-like-1	NLGN4X
2.5373e-64	0.749343	0.749	0.529	5.84949e-60	OPC-like-1	USP24
3.04879e-64	0.844065	0.857	0.73	7.02867e-60	OPC-like-1	FARP2
5.70657e-64	0.851806	0.853	0.697	1.31559e-59	OPC-like-1	GPR155
1.32771e-63	0.670691	0.815	0.641	3.0609e-59	OPC-like-1	LAMA4
1.04968e-62	0.62564	0.786	0.554	2.41993e-58	OPC-like-1	SULF2
3.48081e-62	0.658547	0.621	0.368	8.02465e-58	OPC-like-1	GAD1
6.91688e-61	0.669233	0.928	0.86	1.59462e-56	OPC-like-1	ATP10B
7.61953e-61	0.548124	0.874	0.746	1.75661e-56	OPC-like-1	PLEKHB1
1.86788e-60	0.782143	0.701	0.475	4.30621e-56	OPC-like-1	FGFR1
8.99251e-60	0.664998	0.563	0.31	2.07313e-55	OPC-like-1	SLC8A1
2.39592e-59	0.754033	0.838	0.7	5.52355e-55	OPC-like-1	SLC35F1
2.89161e-59	0.60605	0.744	0.538	6.66633e-55	OPC-like-1	KCND3
2.94099e-59	0.592677	0.723	0.487	6.78015e-55	OPC-like-1	DISC1
1.9104e-58	0.762655	0.632	0.398	4.40423e-54	OPC-like-1	GFRA1
2.28246e-58	0.528913	0.987	0.95	5.26199e-54	OPC-like-1	REV3L
4.61894e-57	0.69123	0.799	0.652	1.06485e-52	OPC-like-1	TNK2
6.68634e-57	0.712214	0.783	0.592	1.54147e-52	OPC-like-1	CSMD3
2.13868e-56	0.66004	0.914	0.831	4.93051e-52	OPC-like-1	HLA-C
3.01057e-56	0.612532	0.896	0.87	6.94057e-52	OPC-like-1	UCHL1
5.81756e-56	0.724889	0.727	0.525	1.34118e-51	OPC-like-1	MTSS1L
2.72005e-55	1.02569	0.72	0.556	6.27079e-51	OPC-like-1	MGLL
5.47304e-55	0.590821	0.868	0.778	1.26175e-50	OPC-like-1	BCHE
1.02078e-54	0.685192	0.688	0.459	2.35332e-50	OPC-like-1	SGIP1
1.1045e-54	0.5844	0.853	0.698	2.54631e-50	OPC-like-1	PHACTR3
1.19471e-54	0.544611	0.927	0.845	2.75428e-50	OPC-like-1	DOCK10
1.47259e-54	0.634767	0.773	0.552	3.3949e-50	OPC-like-1	AFAP1L2
2.36309e-54	0.837798	0.675	0.482	5.44787e-50	OPC-like-1	IL1RAP
2.76787e-54	0.555398	0.92	0.821	6.38105e-50	OPC-like-1	TAOK3
5.5664e-53	0.98259	0.658	0.456	1.28328e-48	OPC-like-1	PLAT
6.02188e-53	0.70387	0.691	0.504	1.38828e-48	OPC-like-1	PID1
1.38774e-52	0.627392	0.674	0.422	3.19929e-48	OPC-like-1	CHL1
1.38776e-52	0.671695	0.791	0.612	3.19935e-48	OPC-like-1	GNPTAB
2.34624e-52	0.727981	0.621	0.403	5.40902e-48	OPC-like-1	NT5E
7.98726e-52	0.780429	0.684	0.477	1.84138e-47	OPC-like-1	ST6GAL1
1.47579e-51	0.785416	0.561	0.366	3.40228e-47	OPC-like-1	PCDHGC4
1.96061e-51	0.63929	0.853	0.726	4.51998e-47	OPC-like-1	HIP1
7.05947e-51	0.7773	0.506	0.288	1.62749e-46	OPC-like-1	DAB2
1.00675e-50	0.835433	0.639	0.45	2.32095e-46	OPC-like-1	DUSP6
2.08702e-50	0.758488	0.531	0.32	4.81141e-46	OPC-like-1	LRRTM3
3.72063e-50	0.57396	0.676	0.462	8.57755e-46	OPC-like-1	ANKRD20A3
4.20023e-49	0.503788	0.57	0.365	9.68321e-45	OPC-like-1	ADCY1
4.37715e-49	0.710975	0.903	0.822	1.00911e-44	OPC-like-1	HLA-B
7.1975e-49	0.537689	0.542	0.313	1.65931e-44	OPC-like-1	LYPD1
9.31295e-49	0.638854	0.635	0.417	2.14701e-44	OPC-like-1	NIPAL3
1.70245e-48	0.682403	0.605	0.391	3.92483e-44	OPC-like-1	LRP4
9.23782e-48	0.536181	0.721	0.487	2.12969e-43	OPC-like-1	PTPRD
2.65344e-47	0.53891	0.724	0.55	6.11725e-43	OPC-like-1	SPINK9
4.89325e-47	0.64395	0.669	0.462	1.12809e-42	OPC-like-1	PTPRE
8.35072e-47	0.623337	0.691	0.514	1.92517e-42	OPC-like-1	ZDHHC22
7.55801e-46	0.585089	0.833	0.725	1.74242e-41	OPC-like-1	RBP1
9.05858e-46	1.07749	0.654	0.52	2.08836e-41	OPC-like-1	CHIC2
1.53994e-45	0.705354	0.559	0.356	3.55019e-41	OPC-like-1	KCNIP3
1.69615e-45	0.564589	0.684	0.483	3.91031e-41	OPC-like-1	MAP3K1
3.84648e-45	0.685608	0.664	0.499	8.86767e-41	OPC-like-1	BMP7
6.76703e-45	0.657522	0.598	0.398	1.56007e-40	OPC-like-1	KIF13A
7.42521e-45	0.699748	0.666	0.466	1.71181e-40	OPC-like-1	SLITRK3
3.24323e-44	0.654271	0.555	0.366	7.47694e-40	OPC-like-1	B3GAT2
4.64072e-44	0.59393	0.793	0.622	1.06987e-39	OPC-like-1	CASK
1.11661e-43	0.668677	0.593	0.393	2.57423e-39	OPC-like-1	NEU4
1.30437e-43	0.628527	0.651	0.476	3.0071e-39	OPC-like-1	HECW1
1.99663e-43	0.577055	0.637	0.443	4.60304e-39	OPC-like-1	ANK3
3.25651e-43	0.644702	0.654	0.479	7.50755e-39	OPC-like-1	CTHRC1
6.98639e-43	0.676698	0.628	0.438	1.61064e-38	OPC-like-1	TMOD1
1.15361e-42	0.555013	0.652	0.445	2.65952e-38	OPC-like-1	TMEM255A
1.16548e-42	0.520912	0.879	0.821	2.6869e-38	OPC-like-1	PCMTD2
1.34526e-42	0.543367	0.796	0.629	3.10135e-38	OPC-like-1	ANKS1B
1.67172e-41	0.669277	0.697	0.515	3.85398e-37	OPC-like-1	HLA-F
2.10455e-41	0.609475	0.642	0.462	4.85184e-37	OPC-like-1	DCC
2.21842e-41	0.662547	0.576	0.381	5.11434e-37	OPC-like-1	IL17RB
2.60679e-41	0.753258	0.646	0.478	6.0097e-37	OPC-like-1	EHD3
7.62286e-41	0.622277	0.627	0.437	1.75737e-36	OPC-like-1	SLC6A1
7.6756e-41	0.596291	0.632	0.436	1.76953e-36	OPC-like-1	SGK1
8.08879e-41	0.684725	0.696	0.522	1.86479e-36	OPC-like-1	NXPH1
1.18258e-40	0.505851	0.578	0.376	2.72632e-36	OPC-like-1	TENM2
2.11484e-40	0.723793	0.742	0.568	4.87555e-36	OPC-like-1	COL20A1
3.83223e-40	0.564227	0.778	0.635	8.83482e-36	OPC-like-1	ERBB3
5.06724e-40	0.628485	0.631	0.439	1.1682e-35	OPC-like-1	RP11-290L1.3
5.36308e-40	1.02837	0.656	0.526	1.23641e-35	OPC-like-1	HSPA1B
7.13645e-40	0.519793	0.685	0.501	1.64524e-35	OPC-like-1	CHST11
8.1451e-40	0.727441	0.513	0.312	1.87777e-35	OPC-like-1	SPOCK2
1.06719e-39	0.594713	0.776	0.642	2.4603e-35	OPC-like-1	SHISA4
3.6204e-39	0.530279	0.883	0.765	8.34647e-35	OPC-like-1	UGDH
6.3378e-39	0.623906	0.711	0.541	1.46112e-34	OPC-like-1	GPR37L1
7.3941e-39	0.55123	0.821	0.687	1.70464e-34	OPC-like-1	GRIA3
1.20339e-38	0.518132	0.625	0.422	2.77429e-34	OPC-like-1	KLRC1
5.60303e-38	0.666969	0.658	0.528	1.29172e-33	OPC-like-1	FLOT2
9.47624e-38	0.820964	0.527	0.352	2.18465e-33	OPC-like-1	PPAPDC1A
1.74091e-37	0.612613	0.713	0.557	4.01349e-33	OPC-like-1	SUSD5
2.98603e-37	0.666874	0.648	0.474	6.88399e-33	OPC-like-1	ST3GAL6
1.01242e-36	0.5494	0.717	0.608	2.33403e-32	OPC-like-1	PIP4K2A
2.91842e-36	1.10323	0.629	0.484	6.72814e-32	OPC-like-1	CD82
3.60877e-35	0.607411	0.657	0.496	8.31965e-31	OPC-like-1	PXK
8.41059e-35	0.576196	0.865	0.747	1.93898e-30	OPC-like-1	C1orf21
1.37257e-34	0.658977	0.713	0.542	3.16432e-30	OPC-like-1	IFI6
2.11181e-34	0.595308	0.772	0.633	4.86857e-30	OPC-like-1	FAIM2
2.21524e-34	0.554904	0.663	0.506	5.10701e-30	OPC-like-1	RAP1GAP
3.2932e-34	0.515034	0.907	0.878	7.59215e-30	OPC-like-1	MAGED2
5.08525e-34	0.528089	0.863	0.798	1.17235e-29	OPC-like-1	PGRMC1
5.65736e-34	0.569514	0.644	0.482	1.30425e-29	OPC-like-1	LINC00643
1.79132e-33	0.622107	0.59	0.417	4.1297e-29	OPC-like-1	SNTG1
1.93377e-33	0.739154	0.707	0.623	4.45811e-29	OPC-like-1	ARL2BP
4.52961e-33	0.569853	0.744	0.611	1.04426e-28	OPC-like-1	KCND2
1.25389e-32	0.651046	0.591	0.419	2.89072e-28	OPC-like-1	SLC41A2
1.5276e-32	0.539755	0.799	0.662	3.52172e-28	OPC-like-1	MEGF11
1.98537e-31	0.740324	0.538	0.375	4.57708e-27	OPC-like-1	CDH13
1.38052e-30	0.707069	0.514	0.357	3.18266e-26	OPC-like-1	KLRK1
2.6094e-30	0.630788	0.564	0.407	6.01572e-26	OPC-like-1	TSPYL2
6.16449e-30	0.629337	0.52	0.348	1.42116e-25	OPC-like-1	SORBS2
2.1348e-29	0.573656	0.833	0.742	4.92157e-25	OPC-like-1	PCSK5
1.28254e-28	0.597519	0.524	0.367	2.95677e-24	OPC-like-1	ITM2A
1.54619e-28	0.504524	0.854	0.775	3.56459e-24	OPC-like-1	FIP1L1
3.05171e-28	0.688564	0.54	0.391	7.0354e-24	OPC-like-1	PYGL
8.30341e-28	0.587285	0.748	0.641	1.91427e-23	OPC-like-1	IDH1
9.29305e-28	0.503484	0.8	0.694	2.14242e-23	OPC-like-1	RNF157
1.08896e-27	0.594975	0.536	0.387	2.51048e-23	OPC-like-1	GALNT10
1.28044e-27	0.534676	0.74	0.62	2.95193e-23	OPC-like-1	RASSF2
2.54206e-27	0.542391	0.626	0.482	5.86046e-23	OPC-like-1	OLFM2
2.74449e-27	0.554476	0.784	0.696	6.32716e-23	OPC-like-1	BBS2
1.56396e-26	0.549548	0.782	0.715	3.60555e-22	OPC-like-1	RTN1
5.68934e-26	0.530196	0.518	0.376	1.31162e-21	OPC-like-1	SLITRK1
1.01655e-25	0.50499	0.721	0.602	2.34355e-21	OPC-like-1	KLF3
1.0225e-25	0.601653	0.511	0.367	2.35726e-21	OPC-like-1	ABCG1
1.7299e-25	0.626362	0.746	0.651	3.9881e-21	OPC-like-1	PHF12
2.00131e-25	0.539351	0.896	0.843	4.61383e-21	OPC-like-1	SGCB
2.14622e-25	0.577239	0.545	0.403	4.9479e-21	OPC-like-1	RP11-508N12.4
2.47097e-25	0.595937	0.566	0.428	5.69658e-21	OPC-like-1	KLRC3
4.48438e-25	0.589066	0.751	0.649	1.03383e-20	OPC-like-1	USP54
1.19698e-24	0.531311	0.598	0.483	2.75951e-20	OPC-like-1	FAM222B
1.2334e-24	0.552104	0.57	0.423	2.84348e-20	OPC-like-1	DLL3
5.21476e-24	0.501738	0.689	0.591	1.20221e-19	OPC-like-1	B3GNT7
5.41748e-24	0.699719	0.655	0.536	1.24894e-19	OPC-like-1	BTN3A2
1.48615e-23	0.784598	0.661	0.543	3.42616e-19	OPC-like-1	NRIP3
6.26327e-22	0.624524	0.597	0.475	1.44393e-17	OPC-like-1	SCN2A
1.54614e-20	0.770068	0.668	0.571	3.56448e-16	OPC-like-1	TRAF3IP2
1.48279e-19	0.575146	0.746	0.644	3.41842e-15	OPC-like-1	NCAM2
2.7267e-19	0.542575	0.668	0.586	6.28615e-15	OPC-like-1	PDE6D
2.96264e-19	0.527968	0.639	0.558	6.83007e-15	OPC-like-1	FCHSD2
4.20653e-19	0.503179	0.682	0.583	9.69773e-15	OPC-like-1	GATM
5.0487e-19	0.505038	0.699	0.605	1.16393e-14	OPC-like-1	ITGAV
1.10608e-18	0.668967	0.585	0.464	2.54996e-14	OPC-like-1	ZBTB16
1.20415e-18	0.513467	0.752	0.704	2.77604e-14	OPC-like-1	NHSL1
1.87394e-17	0.507863	0.617	0.519	4.32017e-13	OPC-like-1	DDIT4
8.37982e-17	0.553347	0.632	0.558	1.93188e-12	OPC-like-1	ZNF595
8.46148e-17	0.51838	0.559	0.439	1.95071e-12	OPC-like-1	IFI44
7.83453e-16	0.546276	0.669	0.588	1.80617e-11	OPC-like-1	IRF9
8.49877e-16	0.544446	0.65	0.601	1.95931e-11	OPC-like-1	SEC11C
1.46956e-15	0.523551	0.713	0.649	3.38792e-11	OPC-like-1	TPM1
1.51606e-15	0.589666	0.51	0.407	3.49512e-11	OPC-like-1	PTGFRN
1.77999e-15	0.520591	0.543	0.432	4.10359e-11	OPC-like-1	UGP2
3.59844e-14	0.522175	0.614	0.544	8.29585e-10	OPC-like-1	CERS4
1.14607e-13	0.500792	0.892	0.855	2.64215e-09	OPC-like-1	NEGR1
2.53687e-13	0.628173	0.532	0.446	5.84849e-09	OPC-like-1	TMEM130
6.36262e-13	0.537076	0.561	0.472	1.46684e-08	OPC-like-1	FAXDC2
1.26325e-12	0.688579	0.615	0.544	2.91229e-08	OPC-like-1	HSPA1A
2.13852e-11	0.502459	0.506	0.438	4.93015e-07	OPC-like-1	PSMB8
3.10319e-11	0.613419	0.814	0.814	7.15408e-07	OPC-like-1	DNAJB1
1.72689e-06	0.52668	0.553	0.5	0.0398118	OPC-like-1	RPS6KL1
0	1.1952	0.998	0.934	0	OPC-like-2	RPL34
0	1.16686	1	0.969	0	OPC-like-2	RPS18
0	1.08859	0.999	0.98	0	OPC-like-2	RPS25
0	1.05208	0.998	0.982	0	OPC-like-2	RPS14
0	1.03296	0.995	0.945	0	OPC-like-2	RPL26
0	1.01315	1	0.942	0	OPC-like-2	RPL12
0	0.98269	1	0.967	0	OPC-like-2	RPS27
0	0.963281	0.999	0.963	0	OPC-like-2	RPL31
0	0.946611	0.998	0.986	0	OPC-like-2	RPS3
0	0.94318	0.998	0.993	0	OPC-like-2	RPL4
0	0.942052	0.998	0.986	0	OPC-like-2	RPS6
0	0.926685	0.998	0.993	0	OPC-like-2	RPL3
0	0.921168	0.999	0.969	0	OPC-like-2	RPS13
0	0.917938	1	0.965	0	OPC-like-2	RPL17
0	0.913325	0.999	0.969	0	OPC-like-2	RPL23
0	0.896759	0.999	0.969	0	OPC-like-2	RPL11
0	0.878152	0.998	0.982	0	OPC-like-2	RPS8
0	0.862086	0.999	0.961	0	OPC-like-2	RPL29
0	0.856374	0.998	0.969	0	OPC-like-2	RPL10A
0	0.825315	1	1	0	OPC-like-2	EEF1A1
0	0.824812	1	0.995	0	OPC-like-2	RPL41
0	0.81877	0.998	0.981	0	OPC-like-2	RPL18A
0	0.777733	0.998	0.993	0	OPC-like-2	RPS3A
4.52406e-308	0.847553	1	0.982	1.04298e-303	OPC-like-2	RPL6
2.3097e-301	0.861306	1	0.956	5.32478e-297	OPC-like-2	RPS7
6.31822e-296	0.867136	1	0.991	1.4566e-291	OPC-like-2	GNB2L1
8.00813e-292	0.772422	0.997	0.986	1.84619e-287	OPC-like-2	RPL13
4.36254e-290	0.829705	0.999	0.966	1.00574e-285	OPC-like-2	RPL32
4.94232e-289	0.832203	1	0.964	1.1394e-284	OPC-like-2	RPS23
1.10565e-286	0.887353	0.995	0.948	2.54896e-282	OPC-like-2	RPL27
5.40659e-285	0.842726	0.998	0.953	1.24643e-280	OPC-like-2	RPS12
5.13445e-284	0.948161	0.994	0.885	1.1837e-279	OPC-like-2	RPL36
1.16103e-283	0.905545	0.997	0.938	2.67663e-279	OPC-like-2	RPL37
5.34996e-280	0.791029	1	0.985	1.23338e-275	OPC-like-2	RPL37A
1.93606e-279	0.826404	0.994	0.946	4.46339e-275	OPC-like-2	RPL35A
1.39815e-275	0.730458	0.997	0.989	3.22329e-271	OPC-like-2	RPL19
2.63787e-275	0.742713	0.999	0.996	6.08134e-271	OPC-like-2	RPL5
3.04273e-274	0.757923	0.998	0.989	7.01471e-270	OPC-like-2	RPLP1
9.38121e-271	0.714613	1	0.996	2.16275e-266	OPC-like-2	RPL15
1.62735e-270	1.19499	0.985	0.84	3.75168e-266	OPC-like-2	RPS21
2.0692e-270	0.892919	0.998	0.916	4.77033e-266	OPC-like-2	RPL36A
3.86423e-263	0.845723	0.995	0.959	8.90858e-259	OPC-like-2	RPLP2
3.58752e-262	0.889072	0.998	0.97	8.27067e-258	OPC-like-2	RPS5
7.39537e-255	0.690076	1	0.988	1.70493e-250	OPC-like-2	RPS4X
4.62855e-254	0.85028	0.994	0.95	1.06707e-249	OPC-like-2	RPL27A
1.28142e-250	0.675331	1	0.995	2.95419e-246	OPC-like-2	RPL10
5.88519e-250	0.785535	0.993	0.941	1.35677e-245	OPC-like-2	BTF3
7.11416e-250	0.638364	1	0.996	1.6401e-245	OPC-like-2	RPLP0
9.99439e-248	0.671995	0.996	0.986	2.30411e-243	OPC-like-2	RPL30
2.12551e-246	1.69437	0.692	0.227	4.90015e-242	OPC-like-2	RPS4Y1
2.39513e-246	0.7132	0.997	0.979	5.52173e-242	OPC-like-2	RPL7A
6.74898e-240	0.815545	0.995	0.93	1.55591e-235	OPC-like-2	RPL38
9.11805e-237	0.640652	0.999	0.992	2.10208e-232	OPC-like-2	RPL7
9.62223e-237	0.6232	0.999	0.995	2.21831e-232	OPC-like-2	HNRNPA1
2.6944e-236	0.707187	0.994	0.982	6.21168e-232	OPC-like-2	EEF1G
1.00247e-234	0.727321	0.992	0.931	2.3111e-230	OPC-like-2	RPL39
3.18101e-234	0.699496	0.999	0.974	7.33351e-230	OPC-like-2	RPS15A
5.44212e-232	0.668872	0.999	0.986	1.25463e-227	OPC-like-2	RPS11
1.27753e-230	0.705617	1	0.992	2.94522e-226	OPC-like-2	RPL13A
5.02032e-229	0.72879	0.999	0.968	1.15738e-224	OPC-like-2	RPS16
9.99738e-228	0.67408	0.997	0.951	2.3048e-223	OPC-like-2	RPL24
1.89271e-210	0.793762	0.993	0.934	4.36345e-206	OPC-like-2	FAM211A
7.1833e-208	0.649374	1	0.978	1.65604e-203	OPC-like-2	RPL21
1.05979e-207	0.681961	0.997	0.967	2.44323e-203	OPC-like-2	SLC25A6
2.20572e-206	0.83667	0.974	0.898	5.08506e-202	OPC-like-2	RPS17L
1.59656e-204	0.625399	0.994	0.991	3.68071e-200	OPC-like-2	EEF2
4.17e-204	0.729645	0.994	0.966	9.61352e-200	OPC-like-2	RPL28
1.33641e-198	0.552021	0.999	0.985	3.08096e-194	OPC-like-2	NACA
1.83717e-194	0.671266	1	0.97	4.23541e-190	OPC-like-2	TPT1
4.28036e-189	0.691888	0.985	0.89	9.86793e-185	OPC-like-2	RPL35
8.41658e-188	0.57044	0.996	0.969	1.94036e-183	OPC-like-2	RPS15
1.24888e-182	0.655416	0.996	0.979	2.87917e-178	OPC-like-2	RPS19
4.02692e-182	0.613935	0.998	0.969	9.28365e-178	OPC-like-2	RPL8
2.68346e-173	0.600289	0.998	0.972	6.18645e-169	OPC-like-2	RPS9
1.07777e-172	0.600686	0.999	0.976	2.48469e-168	OPC-like-2	RPL18
5.47333e-171	0.559151	0.993	0.951	1.26182e-166	OPC-like-2	UBA52
3.05924e-167	0.835896	0.943	0.661	7.05278e-163	OPC-like-2	SNHG8
8.31913e-159	0.583294	0.995	0.976	1.91789e-154	OPC-like-2	PABPC1
9.05563e-157	0.68945	0.982	0.893	2.08768e-152	OPC-like-2	EEF1B2
5.0832e-156	0.532781	0.994	0.943	1.17188e-151	OPC-like-2	RPS10
1.13005e-155	0.541467	0.999	0.98	2.60521e-151	OPC-like-2	RPS20
2.36114e-154	0.595244	0.993	0.927	5.44338e-150	OPC-like-2	RPL14
2.53602e-154	0.584434	0.994	0.959	5.84655e-150	OPC-like-2	RPS28
9.45542e-153	0.554668	0.997	0.97	2.17985e-148	OPC-like-2	RPS24
1.47368e-149	0.50854	0.998	0.983	3.39743e-145	OPC-like-2	RPS27A
4.64541e-148	1.03845	0.539	0.166	1.07095e-143	OPC-like-2	MFNG
8.96276e-148	0.646757	0.982	0.892	2.06627e-143	OPC-like-2	UQCRH
2.23323e-144	0.664759	0.986	0.922	5.14848e-140	OPC-like-2	EIF3L
3.20759e-143	0.770271	0.946	0.764	7.39479e-139	OPC-like-2	ZFAS1
3.17051e-141	0.537536	0.998	0.985	7.30929e-137	OPC-like-2	RPS2
1.09921e-140	0.726044	0.961	0.801	2.53411e-136	OPC-like-2	RPS29
6.02856e-138	1.06319	0.901	0.688	1.38982e-133	OPC-like-2	RPS17
6.97554e-130	0.559518	0.988	0.925	1.60814e-125	OPC-like-2	RPL22
4.23064e-127	0.595682	0.989	0.914	9.75331e-123	OPC-like-2	EIF3H
1.23763e-122	0.921872	0.605	0.237	2.85324e-118	OPC-like-2	PCP4
1.34184e-120	0.669904	0.965	0.871	3.09347e-116	OPC-like-2	EIF3F
9.32024e-118	0.709185	0.92	0.744	2.14869e-113	OPC-like-2	RSL24D1
1.72889e-116	0.881317	0.605	0.259	3.98579e-112	OPC-like-2	RP11-1100L3.8
3.17141e-115	0.551245	0.972	0.868	7.31137e-111	OPC-like-2	EIF3E
1.73413e-114	0.984948	0.784	0.529	3.99787e-110	OPC-like-2	NR4A1
3.32059e-110	0.769643	0.862	0.582	7.65528e-106	OPC-like-2	EPB41L4A-AS1
7.24526e-108	0.544178	0.978	0.902	1.67032e-103	OPC-like-2	EIF4B
1.83438e-106	0.503402	0.986	0.924	4.22897e-102	OPC-like-2	SSR2
2.77268e-97	0.66358	0.947	0.824	6.39214e-93	OPC-like-2	EIF3M
4.32386e-83	0.72423	0.783	0.518	9.96822e-79	OPC-like-2	RPL22L1
1.82654e-78	0.981706	0.558	0.259	4.2109e-74	OPC-like-2	NNAT
2.58795e-78	0.62969	0.651	0.358	5.96626e-74	OPC-like-2	SLC6A15
3.94692e-78	0.557268	0.815	0.527	9.09922e-74	OPC-like-2	HIST3H2A
7.95639e-78	0.833901	0.658	0.383	1.83427e-73	OPC-like-2	EIF3CL
1.3842e-77	0.608668	0.55	0.272	3.19113e-73	OPC-like-2	LRRC7
2.66132e-74	0.555319	0.906	0.759	6.1354e-70	OPC-like-2	PHB2
2.75806e-67	0.864447	0.542	0.288	6.35842e-63	OPC-like-2	DDX3Y
4.42104e-67	0.518413	0.852	0.629	1.01923e-62	OPC-like-2	SCG5
2.76934e-66	0.536697	0.577	0.3	6.38444e-62	OPC-like-2	RGR
6.83535e-62	0.692078	0.579	0.349	1.57582e-57	OPC-like-2	TPM2
9.41599e-60	0.608682	0.588	0.332	2.17076e-55	OPC-like-2	CHST9
6.28571e-58	0.530747	0.839	0.662	1.44911e-53	OPC-like-2	HYPK
6.92069e-55	0.593517	0.707	0.48	1.5955e-50	OPC-like-2	NOP16
3.22445e-54	0.51107	0.661	0.412	7.43364e-50	OPC-like-2	GDAP1L1
2.64745e-52	0.601459	0.726	0.51	6.10344e-48	OPC-like-2	POLR1D
8.33576e-37	0.596262	0.598	0.414	1.92173e-32	OPC-like-2	HIST1H2BK
4.30473e-22	0.668508	0.551	0.417	9.92413e-18	OPC-like-2	C11orf1
0	2.08975	0.912	0.14	0	S	DTL
0	1.99785	0.887	0.153	0	S	MLF1IP
1.57747e-300	1.63869	0.709	0.087	3.63669e-296	S	CDCA5
2.57289e-300	2.01004	0.647	0.071	5.93154e-296	S	TK1
2.24848e-296	1.69163	0.717	0.1	5.18364e-292	S	MCM10
2.31389e-294	1.93612	0.852	0.158	5.33444e-290	S	ZWINT
5.13856e-283	1.98123	0.702	0.098	1.18464e-278	S	EXO1
2.84428e-271	1.7608	0.741	0.116	6.55721e-267	S	CENPM
1.79055e-267	2.02102	0.959	0.29	4.12793e-263	S	TYMS
2.95537e-255	1.75106	0.863	0.188	6.8133e-251	S	UBE2T
4.34496e-253	1.79573	0.959	0.303	1.00169e-248	S	MCM2
1.94332e-244	1.79215	0.713	0.122	4.48012e-240	S	RAD51AP1
2.69327e-242	1.77281	0.563	0.065	6.20906e-238	S	CDC45
1.70464e-238	1.57128	0.869	0.215	3.92987e-234	S	CDCA7
1.10371e-233	0.959683	0.537	0.059	2.54449e-229	S	MYBL2
4.19073e-232	1.40869	0.627	0.088	9.6613e-228	S	NCAPH
4.17092e-231	1.57343	0.854	0.24	9.61563e-227	S	GINS2
8.8879e-228	1.94964	0.946	0.38	2.04902e-223	S	PCNA
1.08858e-226	2.00198	0.889	0.294	2.5096e-222	S	DHFR
4.67475e-222	1.69175	0.94	0.315	1.07772e-217	S	MCM5
5.50879e-221	1.93062	0.625	0.103	1.27e-216	S	RAD51
6.79745e-208	1.63506	0.899	0.273	1.56708e-203	S	GMNN
5.69407e-204	1.2156	0.675	0.13	1.31271e-199	S	CHAF1A
1.68027e-199	1.4861	0.525	0.071	3.87369e-195	S	ASF1B
4.65441e-199	1.4394	0.7	0.146	1.07303e-194	S	DSN1
6.30381e-198	2.3442	0.916	0.447	1.45328e-193	S	KIAA0101
9.7784e-198	1.53014	0.88	0.285	2.25431e-193	S	PKMYT1
4.53089e-197	1.66899	0.66	0.145	1.04455e-192	S	CDC6
1.57802e-190	1.67946	0.942	0.443	3.63797e-186	S	MCM4
1.29077e-188	1.21411	0.636	0.112	2.97575e-184	S	PBK
5.00336e-188	1.09102	0.591	0.097	1.15348e-183	S	KIF15
3.43124e-182	1.56116	0.889	0.341	7.91038e-178	S	MCM3
3.88021e-182	1.34823	0.621	0.121	8.94544e-178	S	BRCA2
1.2956e-181	1.53048	0.889	0.338	2.98689e-177	S	MAD2L1
2.73295e-179	1.54916	0.846	0.287	6.30055e-175	S	MCM6
2.40428e-178	1.33816	0.698	0.161	5.54282e-174	S	CDK1
1.07088e-177	1.28779	0.561	0.096	2.46881e-173	S	TCF19
1.27685e-175	1.48337	0.612	0.122	2.94365e-171	S	NCAPG
4.36401e-175	1.88079	0.831	0.316	1.00608e-170	S	CENPK
4.87335e-172	1.55757	0.869	0.357	1.1235e-167	S	FEN1
1.49022e-171	1.61248	0.974	0.568	3.43555e-167	S	HELLS
1.90341e-169	1.5501	0.919	0.42	4.38812e-165	S	DUT
1.57075e-167	1.58128	0.899	0.373	3.62121e-163	S	FANCI
1.71409e-167	1.46611	0.645	0.15	3.95166e-163	S	MELK
1.01934e-164	1.24221	0.822	0.336	2.34999e-160	S	CLSPN
1.25799e-163	1.18139	0.747	0.206	2.90017e-159	S	TIMELESS
1.73739e-163	1.33474	0.979	0.717	4.00538e-159	S	MCM7
2.18909e-160	0.824895	0.694	0.165	5.04672e-156	S	TOP2A
1.34437e-159	1.56769	0.698	0.186	3.09931e-155	S	CENPH
1.59482e-156	1.12864	0.632	0.133	3.6767e-152	S	NUF2
2.47749e-152	1.10497	0.998	0.945	5.71161e-148	S	TUBA1B
7.94636e-151	1.32328	0.839	0.328	1.83195e-146	S	WDR76
8.82172e-148	1.20376	0.884	0.388	2.03376e-143	S	HMGB2
1.43405e-147	2.19257	0.754	0.297	3.30606e-143	S	RRM2
8.20847e-147	0.859706	0.623	0.136	1.89238e-142	S	MKI67
9.6497e-147	0.966038	0.998	0.957	2.22464e-142	S	TUBB
1.12371e-142	1.5336	0.874	0.434	2.5906e-138	S	FANCD2
1.89465e-142	1.4994	0.634	0.166	4.36792e-138	S	CCNE2
2.51994e-142	1.35778	0.809	0.292	5.80947e-138	S	LIG1
1.32195e-139	1.2002	0.537	0.115	3.04762e-135	S	RAD54L
4.97201e-136	1.4545	0.874	0.433	1.14625e-131	S	KNTC1
1.29131e-135	1.24524	0.754	0.248	2.97698e-131	S	RFC3
1.54794e-135	1.06535	0.557	0.119	3.56861e-131	S	BUB1B
2.8217e-135	1.10839	0.987	0.817	6.50514e-131	S	H2AFZ
1.50844e-134	0.938508	0.582	0.157	3.47756e-130	S	E2F2
1.29248e-131	1.41491	0.874	0.444	2.97968e-127	S	RNASEH2A
2.5088e-131	0.944902	0.655	0.189	5.78379e-127	S	KIF11
6.88285e-129	1.21868	0.76	0.29	1.58677e-124	S	ATAD2
1.91688e-128	0.565109	0.773	0.255	4.41918e-124	S	CENPF
1.59003e-127	1.08606	0.514	0.11	3.66567e-123	S	SHCBP1
7.15075e-127	1.61726	0.677	0.24	1.64853e-122	S	FAM111B
1.58871e-126	1.19844	0.73	0.247	3.66261e-122	S	CDK2
2.31918e-125	1.18477	0.878	0.402	5.34665e-121	S	C19orf48
3.80898e-125	1.32537	0.799	0.318	8.78121e-121	S	RFC4
4.68715e-125	0.679397	0.627	0.164	1.08058e-120	S	TPX2
1.5057e-120	1.21904	0.882	0.431	3.47124e-116	S	RRM1
1.89611e-120	1.05838	0.717	0.233	4.37129e-116	S	NCAPG2
3.63173e-119	1.15131	0.602	0.176	8.37259e-115	S	MASTL
3.17841e-118	0.994078	0.876	0.379	7.3275e-114	S	SMC2
8.29908e-117	1.53856	0.846	0.49	1.91327e-112	S	CHEK1
4.56525e-116	1.05492	0.741	0.277	1.05247e-111	S	CENPO
1.21716e-115	1.05633	0.812	0.362	2.80604e-111	S	DNAJC9
6.78244e-115	1.32347	0.619	0.186	1.56362e-110	S	CENPN
1.04277e-113	0.884829	0.987	0.959	2.40401e-109	S	RP11-386G11.10
1.20057e-113	1.02361	0.672	0.225	2.76779e-109	S	NUSAP1
1.62741e-113	1.1428	0.503	0.119	3.75183e-109	S	MND1
7.05164e-112	1.45785	0.777	0.357	1.62568e-107	S	BRCA1
1.26547e-111	1.02063	0.979	0.787	2.91742e-107	S	DNMT1
4.00135e-111	0.595311	0.58	0.155	9.22472e-107	S	UBE2C
8.68707e-110	1.25017	0.606	0.188	2.00272e-105	S	PSMC3IP
9.42311e-108	1.11161	0.726	0.269	2.1724e-103	S	RFC5
4.50051e-106	0.789355	0.642	0.222	1.03755e-101	S	POLQ
3.11379e-105	0.947373	0.627	0.226	7.17853e-101	S	BRIP1
6.08951e-105	1.58386	0.803	0.464	1.40388e-100	S	POLA2
4.10805e-104	1.04133	0.805	0.358	9.4707e-100	S	KIF22
7.37851e-103	0.810423	0.516	0.131	1.70104e-98	S	FAM64A
5.0421e-102	1.06983	0.818	0.361	1.16241e-97	S	SMC4
1.09183e-101	1.11398	0.872	0.414	2.51711e-97	S	TMSB15A
6.75988e-101	1.04526	0.773	0.371	1.55842e-96	S	ATAD5
7.60994e-101	0.777091	0.51	0.135	1.7544e-96	S	C21orf58
1.68339e-100	1.20001	0.857	0.493	3.88088e-96	S	RFC2
3.07411e-100	0.918856	0.7	0.265	7.08706e-96	S	PRC1
6.19636e-100	1.08093	0.58	0.172	1.42851e-95	S	KIAA1524
9.73248e-99	0.779446	0.996	0.97	2.24373e-94	S	HMGN2
1.2181e-98	1.31458	0.769	0.432	2.80821e-94	S	SPC24
7.16338e-98	0.89723	0.715	0.265	1.65144e-93	S	TMEM194A
2.18837e-97	1.3358	0.831	0.535	5.04507e-93	S	XRCC2
3.08823e-94	1.13395	0.694	0.276	7.11962e-90	S	RPA3
2.37685e-93	0.973342	0.655	0.229	5.47959e-89	S	LMNB1
2.93266e-93	0.977441	0.527	0.149	6.76095e-89	S	WDHD1
3.83778e-93	0.966634	0.619	0.208	8.84761e-89	S	POLD1
4.13089e-93	0.694798	1	0.981	9.52336e-89	S	HMGB1
5.93059e-93	0.978108	0.514	0.138	1.36724e-88	S	CENPW
6.51238e-93	0.83829	0.97	0.691	1.50136e-88	S	DEK
1.69827e-92	1.11846	0.642	0.233	3.9152e-88	S	RAD18
7.77348e-92	0.748086	0.985	0.894	1.7921e-87	S	NASP
2.18052e-91	1.0404	0.602	0.198	5.02698e-87	S	CHTF18
3.17659e-91	1.38741	0.762	0.405	7.3233e-87	S	FANCA
4.09147e-91	0.924983	0.58	0.206	9.43247e-87	S	GINS1
7.3834e-90	1.06395	0.88	0.516	1.70217e-85	S	DDX11
5.97345e-89	1.18143	0.612	0.217	1.37712e-84	S	VRK1
7.72332e-88	0.987325	0.525	0.153	1.78053e-83	S	SPAG5
8.00895e-88	0.917726	0.604	0.208	1.84638e-83	S	RTKN2
2.7675e-87	0.925702	0.557	0.179	6.38019e-83	S	ZNF730
1.49429e-86	1.01564	0.762	0.35	3.44494e-82	S	WDR34
2.45734e-85	1.05895	0.662	0.259	5.66515e-81	S	ZWILCH
6.0238e-84	0.984734	0.831	0.434	1.38873e-79	S	GGH
6.15776e-84	0.954966	0.591	0.212	1.41961e-79	S	CEP152
4.54054e-82	1.1481	0.63	0.241	1.04678e-77	S	POLD3
1.32347e-80	0.935735	0.707	0.311	3.05114e-76	S	RFWD3
1.18622e-79	1.21057	0.764	0.417	2.73472e-75	S	C4orf21
1.51219e-78	0.892645	0.642	0.255	3.48619e-74	S	MIS18BP1
2.58899e-78	1.07302	0.814	0.476	5.96866e-74	S	POLE
3.10037e-78	0.985856	0.666	0.279	7.14758e-74	S	FANCG
3.59732e-77	0.822027	0.91	0.617	8.29325e-73	S	LSM4
6.02833e-77	0.855533	0.67	0.269	1.38977e-72	S	RACGAP1
6.99974e-77	1.08046	0.632	0.25	1.61372e-72	S	PRIM1
2.10312e-76	0.928655	0.687	0.298	4.84854e-72	S	RBBP8
3.42861e-76	0.899885	0.518	0.173	7.90431e-72	S	ZNF695
3.16361e-75	0.850554	0.696	0.301	7.29338e-71	S	CDC7
3.37295e-75	0.970113	0.782	0.399	7.776e-71	S	BARD1
7.16941e-75	0.748203	0.976	0.95	1.65283e-70	S	ORC6
1.48541e-74	0.916124	0.878	0.551	3.42447e-70	S	NCAPH2
7.90143e-74	0.902644	0.589	0.229	1.8216e-69	S	PASK
1.91408e-73	0.581642	0.608	0.221	4.41271e-69	S	PAQR4
1.59863e-72	0.873878	0.839	0.515	3.68548e-68	S	DTYMK
1.62129e-72	1.01878	0.672	0.341	3.73771e-68	S	CASC5
3.86885e-71	0.827045	0.842	0.492	8.91925e-67	S	CKS1B
[truncated: 184 more rows]

## Sheet: table_S3a
Table S3a: Normalized relative activities for all cell state-specific GRNs (SCENIC)
	AC-like	OPC-like	Cycling	MES-like	OC-like
SRF (63g)	-0.660588	1.76812	-0.304059	-0.296505	-0.506966
EGR2 (38g)	-0.590636	1.7371	-0.0587247	-0.682815	-0.404921
MAFF_extended (314g)	-0.816046	1.28524	-0.569558	-0.772252	0.872621
EGR3 (147g)	-0.155181	1.75991	-0.443851	-0.642876	-0.518005
KLF2_extended (26g)	0.85863	1.23095	-0.881897	-0.950636	-0.257044
ATF3 (100g)	1.18715	0.960822	-0.937752	-0.772137	-0.438084
MAFB_extended (20g)	1.56174	0.40849	-0.642208	-0.88746	-0.44056
KLF4_extended (55g)	-0.310697	1.57273	-0.30298	-1.14221	0.183161
JUND (26g)	-0.00973807	1.61129	-0.275815	-1.13656	-0.189179
JUNB (17g)	0.798227	1.18361	-0.559832	-1.27556	-0.146447
FOS (12g)	0.564295	1.26999	-0.323235	-1.39685	-0.114203
FOSB (78g)	0.0710314	1.54884	-0.283577	-1.22618	-0.110108
JUN (35g)	0.910188	1.09007	-0.342977	-1.32482	-0.332458
SP1 (343g)	1.46164	-0.469319	-0.628362	0.58688	-0.950836
GLIS3_extended (61g)	1.73287	-0.468848	-0.525547	-0.0312425	-0.70723
RFX2 (850g)	1.75704	-0.349983	-0.537454	-0.186425	-0.683174
RFX3 (531g)	1.6471	-0.384927	-0.757816	0.215489	-0.719845
KLF7 (96g)	1.14432	-0.465969	-0.932221	1.01354	-0.759672
TRPS1 (11g)	1.70927	-0.341611	-0.455867	-0.0446772	-0.867115
NHLH2 (33g)	1.76196	-0.29362	-0.578955	-0.642927	-0.246457
FOXP2_extended (24g)	1.7766	-0.323801	-0.364825	-0.460677	-0.627302
FOXB1_extended (14g)	1.786	-0.359823	-0.435193	-0.482715	-0.508266
RUNX2_extended (25g)	1.73534	-0.554038	-0.724844	-0.389544	-0.0669176
RREB1 (32g)	1.75503	-0.565362	-0.688618	-0.234421	-0.266627
BHLHE41 (36g)	1.78379	-0.4478	-0.564645	-0.36075	-0.410598
NR1H3_extended (17g)	1.78386	-0.394145	-0.506052	-0.352405	-0.531254
PRDM1_extended (44g)	1.7625	-0.430761	-0.628554	-0.170329	-0.532858
NR1D1 (44g)	1.75337	-0.324867	-0.6303	-0.17072	-0.627482
SOX9_extended (12g)	1.78208	-0.423908	-0.455382	-0.329712	-0.573077
NFATC4_extended (26g)	1.75502	-0.517388	-0.620789	-0.112724	-0.504117
GLI2_extended (10g)	1.78858	-0.462887	-0.455541	-0.417311	-0.452838
GABPA_extended (368g)	0.0923188	-0.555734	-0.893796	1.66925	-0.31204
RB1 (228g)	-0.48974	-0.694229	1.59383	0.366868	-0.77673
MAX_extended (836g)	-0.645682	-0.35885	-0.895602	1.60082	0.299311
YY1 (501g)	-1.13365	0.0482635	-0.387431	1.596	-0.123179
KLF10_extended (60g)	-0.124134	-0.195455	-0.353278	1.67718	-1.00431
RELA_extended (736g)	0.501285	-0.21449	-1.08697	1.44915	-0.648973
E2F4_extended (259g)	-0.765699	0.329869	-1.23058	1.28159	0.384824
TAF7 (289g)	-1.15956	-0.230379	0.393158	1.48606	-0.489286
BCLAF1 (1459g)	-1.25104	0.00577156	-0.0636191	1.54164	-0.232748
ATF4 (65g)	-1.34619	0.119622	-0.32078	1.43451	0.112837
SMARCA4_extended (5462g)	-1.6313	0.478421	0.0247584	0.0777426	1.05038
HCFC1 (3186g)	-1.5982	0.222587	-0.0370427	1.15188	0.260785
ETV1 (2710g)	-1.71772	0.702174	0.163491	0.714685	0.137374
ETV3 (821g)	-1.35016	0.149743	0.222969	1.39073	-0.413288
E2F3 (677g)	-1.26347	-0.362593	0.957667	-0.418023	1.08642
POLE3 (572g)	-0.68614	-0.656431	1.66187	0.218181	-0.537483
GTF2F1 (833g)	-0.769034	-0.729622	0.155009	1.65912	-0.315475
RAD21_extended (1334g)	-0.727225	-0.744854	1.25553	0.919613	-0.703062
HDAC2_extended (2939g)	-1.35892	-0.361735	0.898135	1.07367	-0.251156
TP53_extended (380g)	-1.76747	0.218261	0.437175	0.653446	0.458587
UBTF_extended (1120g)	-1.32586	-0.347262	1.33372	0.547257	-0.207858
MAZ_extended (770g)	-1.11162	-0.521357	1.3254	0.740512	-0.432936
CEBPG (106g)	-0.652283	-0.605832	0.702484	1.40911	-0.853478
CREB3 (188g)	0.0537894	-0.833198	0.0602959	1.59258	-0.873467
TCF12_extended (40g)	-1.23972	0.550022	-0.147889	-0.526704	1.36429
HES6_extended (141g)	-1.01552	1.26128	0.545123	-1.01511	0.224232
SOX4 (513g)	-0.994869	0.754031	-0.212124	-0.844521	1.29748
POLR2A (4681g)	-0.777678	0.78542	-0.576908	-0.783952	1.35312
SMARCB1_extended (1778g)	-1.37687	0.315225	-0.489791	0.245866	1.30557
HOXD3_extended (123g)	-0.626995	0.98382	-0.171869	-1.23097	1.04601
HOXD1_extended (33g)	-0.243374	0.989606	-0.00186224	-1.53072	0.78635
DUS3L (266g)	-0.350889	0.883537	-0.656347	-1.09093	1.21463
MYC (126g)	0.0197835	0.959303	-0.67318	-1.2886	0.982693
CREB3L2_extended (38g)	-0.603395	0.431056	-0.559963	-0.831433	1.56373
SOX5_extended (21g)	-1.22088	1.06847	0.234372	-0.850159	0.768198
SOX6 (380g)	-0.910759	0.806866	-0.143734	-0.987079	1.23471
SOX8 (94g)	-0.778732	0.396118	-0.234354	-0.914508	1.53148
SOX10 (337g)	-0.988527	0.603659	-0.0997511	-0.882642	1.36726
ARNT2_extended (1340g)	0.221112	0.95594	-1.0265	-1.06832	0.917763
SREBF2 (678g)	0.102896	0.41071	-0.503152	-1.3408	1.33035
ZMIZ1_extended (3826g)	-0.630404	1.12495	-0.710339	-0.843212	1.059
EGR1 (1884g)	-0.321507	1.52667	-0.610407	-1.01028	0.415529
ZEB1_extended (532g)	-0.926481	1.29619	0.675912	-0.0442664	-1.00135
GSX1_extended (211g)	-0.884409	1.3521	0.768856	-0.748646	-0.487898
NFYC (378g)	-0.485099	-0.22171	1.4653	-1.17948	0.42099
BCL11A_extended (23g)	0.0549403	0.392482	-0.359402	-1.40598	1.31795
MXD4 (60g)	0.0815119	0.406398	-0.786082	-1.10905	1.40722
THRA (217g)	0.590127	-0.00160265	-0.803657	-1.11365	1.32878
PRNP (49g)	1.15303	0.583583	-0.554731	-1.40451	0.222632
SHOX_extended (42g)	0.309743	0.827406	-0.0505601	-1.68928	0.602691
ARNT_extended (13g)	0.874483	-0.0803151	-0.732389	1.12897	-1.19074
ATF6 (37g)	0.383012	-0.232557	-0.319126	1.44138	-1.27271
ZBED1 (59g)	0.0422016	0.978762	-0.349744	-1.49592	0.824704
RFX5 (457g)	0.626481	0.667102	-0.541203	-1.51341	0.761034
ELK4 (1871g)	0.113043	0.62553	-1.41638	1.16355	-0.485749
RBBP5 (958g)	0.0836174	0.228059	-0.943535	1.5099	-0.878039
USF1_extended (292g)	0.771081	0.967752	-0.979028	-1.16148	0.40168
SETDB1 (65g)	-0.687945	1.34572	-1.17799	0.570592	-0.0503671
POU2F1 (10g)	1.59282	0.225166	-0.785289	-0.15418	-0.878514
MEF2D (28g)	-0.175399	0.864728	-0.965786	-0.922555	1.19901
NR3C1 (470g)	0.851848	1.22281	-1.166	-0.39645	-0.512206
MXI1_extended (128g)	1.64638	0.18853	-0.906509	-0.440042	-0.488359
FOXK1_extended (38g)	0.792721	1.05403	-1.32514	-0.690088	0.168478
IRF1 (708g)	1.18347	0.744594	-0.761922	-1.20937	0.0432296
FOXP1 (92g)	1.53466	0.492102	-0.705195	-0.787417	-0.534152
PAX3 (14g)	1.72029	-0.0965014	-0.53098	-0.270521	-0.82229
NFIB (20g)	1.13459	0.645784	-0.0133446	-1.48945	-0.27758
FOXO3 (22g)	0.117252	1.10273	-1.22731	0.798624	-0.791292
ZNF91_extended (855g)	-1.07428	1.15852	-1.00134	0.257886	0.659213
KDM5A (561g)	-1.23892	0.925639	-0.91739	0.683824	0.546849
KDM5B_extended (2449g)	-0.3674	0.47279	-1.44152	1.24724	0.0888958
SMARCC2 (22g)	0.32237	1.07982	0.523154	-1.51171	-0.413636
CREB1_extended (1825g)	-0.503809	-0.412086	-0.644853	1.76591	-0.205163
CHD2 (508g)	-0.334576	0.73504	-1.35923	1.20072	-0.241959
HDAC6_extended (979g)	0.752248	0.310934	-1.42385	-0.608677	0.969341
CUX1_extended (1302g)	0.694322	-0.436934	-1.56483	0.762385	0.545056
SIN3A (12g)	-0.172361	0.928858	-0.460633	1.04613	-1.34199
STAT2 (1173g)	1.28625	-0.229973	-1.26365	-0.476978	0.684354
IRF9 (980g)	1.4762	0.045331	-0.966116	-0.882339	0.326925
STAT1 (611g)	0.805894	-0.132449	-0.485762	-1.33469	1.14701
REST_extended (28g)	1.32881	-0.770748	-0.15553	0.674804	-1.07734
IRF7 (237g)	1.69198	-0.622753	-0.687356	0.128432	-0.510308
LHX2_extended (137g)	0.183014	-0.779832	0.433653	1.33797	-1.1748
CEBPD (19g)	1.05944	-0.737289	-0.431308	1.08947	-0.980315
IRF2 (532g)	1.592	-0.608773	-0.690252	0.389968	-0.682943
STAT3 (34g)	1.62745	-0.528349	-0.45484	0.251385	-0.895645
NFATC2 (13g)	1.07249	-0.283504	-0.299749	0.886722	-1.37596
KLF6_extended (23g)	0.968018	0.342663	-0.592455	0.721765	-1.43999
ARID5A (11g)	1.31378	-0.409751	-0.814873	0.803382	-0.892542
NFIL3 (10g)	0.701593	-0.615747	-0.475018	1.38355	-0.994375
NR2E1 (10g)	0.446242	-0.897263	-0.583322	1.54688	-0.512536
RCOR1_extended (57g)	0.223929	-0.35151	-0.164828	1.51667	-1.22427
MAF_extended (15g)	1.09852	-0.380383	-0.823674	1.04387	-0.93833
BACH1_extended (219g)	0.281153	-0.542385	-0.654837	1.63667	-0.720603
ETV6_extended (119g)	0.989322	-0.450538	-0.602315	1.13934	-1.07581
NR2C1_extended (75g)	1.26307	-0.288861	-1.21147	0.761056	-0.52379
BHLHE40_extended (45g)	1.27309	-0.488906	-0.99381	0.856678	-0.647047
RELB (11g)	0.381086	-0.739898	-0.418887	1.57827	-0.800572
BCL3_extended (122g)	0.678102	-0.867044	-0.662497	1.42247	-0.571033
ELK3_extended (85g)	0.897332	-0.731632	-0.529491	1.2573	-0.893506
FOSL1 (562g)	0.554851	-0.802912	-0.443777	1.48855	-0.796713
FOSL2 (763g)	0.980488	-0.734415	-0.491653	1.17811	-0.93253
NFE2L2_extended (86g)	0.93951	-0.813663	-1.01886	1.16011	-0.267097
DDIT3 (103g)	0.71542	-0.691049	-0.5519	1.39666	-0.869128
TGIF1 (17g)	1.36357	-0.693739	-0.378871	0.712867	-1.00383
CEBPB (40g)	0.561269	-0.779632	-0.78915	1.49038	-0.482867
TFDP1 (306g)	-0.523811	-0.387534	1.78513	-0.377761	-0.496025
EZH2 (15g)	-0.438964	-0.418893	1.78827	-0.44197	-0.488448
E2F7 (642g)	-0.374434	-0.624141	1.70016	0.0576288	-0.759209
BRCA1 (105g)	-0.415618	-0.423539	1.78517	-0.390616	-0.555396
E2F8 (408g)	-0.435967	-0.439464	1.78027	-0.314477	-0.590366
E2F1 (641g)	-0.500848	-0.425901	1.78046	-0.297785	-0.555924
E2F2 (967g)	-0.476683	-0.400345	1.78362	-0.352692	-0.5539
SOX11 (22g)	-1.21899	-0.107882	1.48103	-0.462496	0.308344
TCF4 (11g)	0.362838	1.18727	0.211371	-0.223989	-1.53749
CREM_extended (12g)	-0.786237	0.979799	1.15345	-0.370064	-0.976949
TFAP2A (15g)	-0.976935	0.671656	1.30144	-0.0483367	-0.947829
KLF12_extended (12g)	-0.545132	1.64285	-0.334208	-0.9298	0.166289
CREB5 (17g)	-0.482331	1.55886	0.248442	-0.216498	-1.10847
SHOX2_extended (43g)	-0.511132	0.748328	1.22824	-0.186624	-1.27881
POU3F3_extended (116g)	0.815648	1.17728	-0.058628	-0.774109	-1.16019
IKZF2 (61g)	1.11721	1.02602	-0.47042	-1.03473	-0.63808
CTCF (25g)	-0.886377	-0.603454	1.55973	0.420552	-0.490455
GTF3C2 (25g)	-0.781255	0.0356077	1.1069	0.843559	-1.20481
NFYB (53g)	-0.00927969	-0.837652	0.674917	1.27511	-1.1031
ZNF331 (51g)	-0.325978	-0.613514	1.77736	-0.358436	-0.479431
LCORL_extended (22g)	-1.08262	-0.855467	1.15056	-0.0869708	0.874501
CLOCK (23g)	0.317165	0.0983807	-0.753173	1.4466	-1.10897
MLX (231g)	-0.539403	-0.398826	-0.660005	1.75755	-0.159319
MYEF2_extended (13g)	0.0306027	-0.983855	-0.372841	1.66625	-0.340153
BBX_extended (35g)	0.764748	-0.89578	-0.95988	1.28584	-0.194924
ZNF426 (14g)	0.00795656	-0.80205	-0.554282	1.70868	-0.360309
ZNF560 (31g)	-0.646102	-0.283346	0.156915	1.64707	-0.874534
FOXJ3 (11g)	0.345239	0.314171	-0.614948	1.28218	-1.32664
RFX7_extended (14g)	0.0632542	0.66072	-0.828991	1.24974	-1.14472
HOXA3_extended (249g)	-0.0800063	1.62824	-0.391482	-1.08834	-0.0684162
HOXA2_extended (98g)	0.0593637	1.59173	0.00320531	-0.609772	-1.04453
NKX6-1 (12g)	1.54194	0.48788	-0.758431	-0.657447	-0.613946
HOXA7 (43g)	-0.190602	-0.795148	-0.768282	1.65253	0.101503
HOXA5 (80g)	-0.7231	0.639329	-0.0259399	1.29213	-1.18242
HOXD4_extended (30g)	-1.05333	1.66017	-0.131431	-0.192762	-0.282656
HOXC4_extended (74g)	-1.2733	-0.109738	0.439475	1.4014	-0.45784
HOXA4 (29g)	-1.63398	0.526763	-0.0521799	1.01433	0.145059
TBX1 (15g)	1.46726	0.344446	-0.148128	-0.430031	-1.23355
ESR2_extended (17g)	1.05726	0.221412	-1.24679	0.783495	-0.81538
HLF_extended (13g)	0.858749	-0.118182	0.545247	-1.67359	0.38778
FOXD4L5 (16g)	1.67261	-0.306955	-0.645152	0.104719	-0.825217
STAT4 (13g)	1.31951	0.813459	-0.653446	-0.545194	-0.934324
E2F6_extended (17g)	1.08771	-0.276332	-1.51518	0.66581	0.0379987
XBP1 (19g)	0.532297	-0.192995	-0.608747	1.41389	-1.14444
ELF1 (13g)	0.854932	-0.353509	-1.25537	-0.42426	1.17821
ONECUT1 (13g)	0.407875	1.53731	-0.837238	-0.832892	-0.27505
AR (10g)	1.42307	0.636061	-0.879974	-0.814004	-0.365154
NFE2L1_extended (12g)	1.41446	0.503307	-0.602275	-0.14883	-1.16666
GABPB1_extended (12g)	-0.756796	-0.439477	0.221059	1.65159	-0.67638
MAFK_extended (14g)	1.27784	0.352343	-1.26456	0.354331	-0.719955
TCF3_extended (10g)	1.56059	0.256614	-0.885444	-0.0913099	-0.84045
ZNF225 (11g)	1.23251	0.404951	-0.633173	0.33801	-1.3423
TP63_extended (18g)	1.67726	-0.229597	-0.589466	0.0282529	-0.886454
GBX2_extended (34g)	1.58688	-0.14529	-0.0199178	-0.236636	-1.18504
TFCP2L1_extended (20g)	1.75562	-0.32339	-0.517168	-0.205468	-0.709597
ZNF132 (14g)	1.18927	-0.137912	0.192975	0.314638	-1.55897
PLAGL2_extended (10g)	1.56526	-0.447473	-0.995628	0.357841	-0.480001
ZNF143_extended (13g)	-1.03605	0.494646	-0.318857	1.48138	-0.621119
TLX2_extended (11g)	1.08449	-0.669682	-0.627255	1.09602	-0.883572
BRF2_extended (46g)	0.640363	0.138232	-1.35308	1.17465	-0.600166
RBMS1 (13g)	1.35475	0.419942	-0.908441	0.1945	-1.06075
ATF7_extended (18g)	1.38423	-0.275847	-1.19264	0.581519	-0.497265
ZNF250_extended (15g)	0.217877	1.25786	-1.04645	-0.983772	0.554486
ZNF670 (42g)	0.252041	0.759649	-0.330107	0.887655	-1.56924
ZNF711 (14g)	-0.981436	0.860441	0.165016	1.04294	-1.08696
HIVEP1_extended (15g)	1.71321	0.0092354	-0.567438	-0.382819	-0.772191
ZNF274 (21g)	0.877982	0.255206	-1.62021	0.701952	-0.214928
ZNF766 (14g)	1.14057	0.838657	-0.72379	-0.0429797	-1.21245
POU6F1_extended (30g)	0.687068	0.717417	-1.42617	-0.688826	0.710507
HINFP (17g)	0.0199035	1.4643	0.326632	-1.13908	-0.671747
HNF4G (20g)	1.65599	0.0332595	-1.0073	-0.40952	-0.272433
HOXB2_extended (13g)	-0.313089	1.21796	-0.695913	-1.08234	0.873383
ETV2 (10g)	-0.454207	-0.24724	-0.773883	-0.273615	1.74894
ZFP2_extended (23g)	0.0188982	0.151975	-0.836712	-0.902958	1.5688
SOHLH2_extended (15g)	-0.125106	-0.10644	-0.997847	-0.439252	1.66865
NR2C2_extended (30g)	0.420614	1.34333	-1.01856	-0.965688	0.2203
EP300_extended (26g)	0.462206	0.635906	-1.64549	-0.238442	0.785816
TCF7L2 (12g)	-0.450534	-0.0214514	-0.570448	-0.688703	1.73114
CREB3L4_extended (18g)	0.502643	1.37691	-0.744507	-1.13893	0.00387754
MZF1 (12g)	1.227	0.644098	-1.25376	-0.706875	0.0895331
ARID3A (16g)	-0.183182	1.67362	-0.847015	-0.668854	0.0254332
LEF1_extended (14g)	1.43314	-0.151114	-0.018289	0.117948	-1.38168
HESX1_extended (13g)	1.59756	0.208691	-0.73596	-0.154441	-0.915846
SMAD3 (30g)	1.60926	0.257724	-0.93527	-0.598324	-0.333388
IRF5_extended (18g)	1.52648	0.388139	-0.421694	-1.08333	-0.409593
SOX1_extended (23g)	1.42418	0.498969	-0.407651	-0.305971	-1.20953
ZNF681 (11g)	1.03776	1.03367	-0.158646	-0.952173	-0.960612
JDP2_extended (15g)	1.21986	0.346298	-1.51349	-0.249912	0.197247
SP2_extended (25g)	-0.083007	1.74726	-0.538801	-0.653677	-0.471779
FOXJ2_extended (13g)	0.682782	1.27235	-1.2759	-0.171795	-0.507436
KLF15_extended (29g)	0.786361	0.365796	-1.11146	-1.02326	0.982562
NR3C2 (18g)	1.58032	0.251585	-1.06791	-0.322815	-0.441189
LHX9_extended (24g)	-0.42382	1.08459	1.06707	-0.943535	-0.784307
GSX2_extended (17g)	1.55258	0.317714	-0.404756	-0.37862	-1.08691
FOXO4 (22g)	1.16684	1.01384	-0.857258	-0.661256	-0.662166
PAX7 (15g)	1.48242	-0.12485	-0.782756	0.422854	-0.997666
RXRA (20g)	0.0101487	-0.225538	-0.750369	-0.725349	1.69111
SNAI1_extended (42g)	0.871279	1.26255	-0.539418	-0.591294	-1.00312
NXPH3 (97g)	0.972546	0.588407	-1.00579	-1.15571	0.600546
KLF11_extended (38g)	0.67365	1.01805	-1.24877	-0.874245	0.431315
POU3F1 (32g)	-0.220172	-0.402099	-0.828976	-0.286696	1.73794
SPI1 (23g)	1.58893	0.00809541	-1.16409	-0.331389	-0.101547
ELF4_extended (54g)	1.63524	-0.464397	-0.629986	0.2621	-0.802959
RARA (36g)	0.447296	-0.552349	-0.946725	1.53718	-0.485405
NFKB1 (80g)	0.589696	-0.315556	-1.16809	-0.498719	1.39267
ZNF467_extended (40g)	0.421666	-0.51001	-0.819113	-0.65969	1.56715
NFKB2_extended (86g)	1.6049	0.194779	-1.03786	-0.283423	-0.478394
ZBTB7B_extended (65g)	1.62726	-0.64085	-0.951474	0.11564	-0.150573
MEIS3 (45g)	0.904201	0.933514	-1.28432	0.227473	-0.780872
USF2 (15g)	0.0751881	0.604177	-1.10522	-0.86344	1.28929
NR2F6 (76g)	0.534177	1.05834	-1.29092	-0.815106	0.513511
ESRRA (27g)	0.319016	1.50006	-1.19082	-0.44186	-0.186402
BRF1 (41g)	0.0824162	0.633077	-1.20918	-0.755259	1.24895
SMAP2 (69g)	-0.334409	0.762361	-1.18692	-0.51779	1.27675
PATZ1_extended (407g)	0.363183	1.01888	-1.18462	-0.937519	0.74008
ZNF444_extended (317g)	1.12337	0.639582	-1.20716	-0.876762	0.320969
KLF16_extended (113g)	1.60934	0.0163049	-1.13305	-0.294355	-0.198243
SREBF1_extended (211g)	1.55153	-0.492378	-0.847501	-0.657941	0.446291
ZBTB7A_extended (147g)	1.30721	0.388469	-1.45274	-0.108617	-0.134318
ALX3 (18g)	-0.667486	1.56559	-0.390376	0.38726	-0.894992
TFEB (12g)	-0.387368	-0.337486	-0.485348	-0.571376	1.78158
POU2F2 (36g)	-0.454479	-0.363323	-0.652872	-0.302392	1.77307
MEF2C_extended (18g)	1.06973	1.03677	-0.961959	-0.255709	-0.888834
ATF6B (15g)	1.16461	0.56131	-1.10374	-0.988145	0.365962
NR1H4 (23g)	1.50022	-0.133138	-0.852866	0.403206	-0.917421
TFAP2C (17g)	0.623994	1.02463	-0.911277	0.485284	-1.22263
ETV4 (16g)	1.39641	-0.0504272	-0.646292	0.482319	-1.18201
MECOM (25g)	1.58177	0.411796	-0.617459	-0.701341	-0.674762
THRB_extended (90g)	0.653613	1.19078	-0.617329	-1.32799	0.100924
PPARGC1A_extended (73g)	1.37873	0.631465	-1.08985	-0.671199	-0.24914
NR2F2 (12g)	1.08904	1.02436	-0.5378	-0.445615	-1.12999
NANOG (17g)	0.620796	1.3332	-1.15192	-0.70812	-0.0939608
HOXA6_extended (21g)	0.494359	1.36924	-1.03749	0.068188	-0.894296
NR5A2 (11g)	0.222609	1.32375	0.040358	-0.108651	-1.47807
SPIB (65g)	1.13674	0.82413	-0.934886	-1.07348	0.0474985
CRX (17g)	0.383255	0.699697	-0.799086	-1.30053	1.01667
HES2_extended (12g)	0.249334	1.14132	-0.767585	-1.2738	0.650732
STAT6 (30g)	0.443906	0.409095	-0.990316	-1.08144	1.21875
ETS1 (25g)	-0.0070851	0.658898	-0.876927	-1.06461	1.28973
TBX6_extended (14g)	1.65526	-0.256087	-0.763614	-0.770257	0.134701
CTCFL_extended (13g)	1.05963	1.02924	-0.205993	-0.904043	-0.978836
KLF8_extended (24g)	1.21169	0.676277	-1.14308	-0.867622	0.122738
MLXIPL (14g)	0.059045	1.69767	-0.78037	-0.368103	-0.608241
TFAP4 (166g)	0.424607	1.05254	-1.10748	-1.02656	0.656902
NR1I3_extended (277g)	0.577633	1.08524	-1.25068	-0.853957	0.441767
MTA3_extended (74g)	1.3909	0.217714	-1.09551	-0.842314	0.329212
ZNF611 (417g)	-0.234398	-0.291441	-0.770976	-0.452694	1.74951
PPARA_extended (243g)	1.26489	0.827439	-1.10662	-0.443004	-0.542701
FOXN3_extended (139g)	0.963149	0.707704	-0.905694	-1.23654	0.471378
SP4_extended (754g)	0.696938	1.32183	-0.988163	-0.875504	-0.155105
RXRB (158g)	1.21364	0.762763	-1.31344	-0.34533	-0.317641
CREB3L1_extended (24g)	-0.54756	1.32731	-0.951158	-0.628101	0.799507
VSX1_extended (74g)	1.10926	0.941868	-1.18431	-0.205203	-0.661615
OTX2 (32g)	1.29905	0.788289	-0.597216	-1.07986	-0.410261
NFYA (217g)	1.01043	-0.637851	-0.973265	1.15021	-0.549515
MAFG_extended (234g)	0.653862	0.0170215	-1.53414	1.082	-0.218743
POLR3A (498g)	0.13097	1.09417	-1.62561	0.0229912	0.377478
TAF1_extended (273g)	0.878229	0.417802	-1.31547	0.823203	-0.803767

## Sheet: table_S3b
Table S3b: Specificity scores for all cell state-specific GRNs (SCENIC)
	AC-like	OPC-like	Cycling	MES-like	OC-like
SRF (63g)	0.294648	0.580017	0.315717	0.242851	0.226006
EGR2 (38g)	0.2935	0.585891	0.317955	0.239613	0.225869
MAFF_extended (314g)	0.296079	0.589441	0.3156	0.24083	0.235378
EGR3 (147g)	0.294068	0.590168	0.308116	0.236886	0.223212
KLF2_extended (26g)	0.289917	0.484962	0.25997	0.215109	0.214037
ATF3 (100g)	0.317337	0.569976	0.311603	0.241326	0.227664
MAFB_extended (20g)	0.340771	0.520381	0.267449	0.210428	0.212215
KLF4_extended (55g)	0.290429	0.590005	0.309595	0.230698	0.22818
JUND (26g)	0.286663	0.585875	0.303141	0.226175	0.222525
JUNB (17g)	0.299455	0.559303	0.286828	0.216699	0.220515
FOS (12g)	0.292569	0.572348	0.297304	0.216835	0.221721
FOSB (78g)	0.301322	0.587852	0.313533	0.233238	0.22699
JUN (35g)	0.314631	0.58201	0.308162	0.226335	0.223858
SP1 (343g)	0.336938	0.544156	0.321827	0.256195	0.226985
GLIS3_extended (61g)	0.417149	0.463706	0.291379	0.251149	0.211516
RFX2 (850g)	0.398422	0.510571	0.298984	0.245834	0.215987
RFX3 (531g)	0.355313	0.540419	0.311434	0.254872	0.225676
KLF7 (96g)	0.34186	0.537404	0.310591	0.264778	0.226843
TRPS1 (11g)	0.411401	0.469001	0.29003	0.247216	0.202788
NHLH2 (33g)	0.376267	0.390909	0.254186	0.211347	0.217566
FOXP2_extended (24g)	0.429542	0.415693	0.272462	0.213936	0.194688
FOXB1_extended (14g)	0.397266	0.272532	0.213752	0.191254	0.185732
RUNX2_extended (25g)	0.442681	0.331157	0.227979	0.220829	0.227485
RREB1 (32g)	0.428681	0.369569	0.247526	0.232306	0.221565
BHLHE41 (36g)	0.450418	0.305288	0.214673	0.209714	0.199162
NR1H3_extended (17g)	0.359172	0.24165	0.202242	0.195457	0.182497
PRDM1_extended (44g)	0.414084	0.317545	0.221813	0.225153	0.197
NR1D1 (44g)	0.424104	0.412687	0.249999	0.233553	0.202106
SOX9_extended (12g)	0.513174	0.291865	0.221469	0.209062	0.179942
NFATC4_extended (26g)	0.464874	0.326848	0.227553	0.238547	0.201217
GLI2_extended (10g)	0.475111	0.209065	0.191303	0.185941	0.179352
GABPA_extended (368g)	0.31821	0.552691	0.321872	0.263477	0.23321
RB1 (228g)	0.307169	0.53087	0.369981	0.256932	0.227484
MAX_extended (836g)	0.311031	0.560832	0.325995	0.258524	0.235421
YY1 (501g)	0.308248	0.566318	0.329658	0.255966	0.233378
KLF10_extended (60g)	0.308132	0.537874	0.321733	0.266064	0.224395
RELA_extended (736g)	0.319512	0.561791	0.321866	0.258494	0.231345
E2F4_extended (259g)	0.307412	0.559564	0.320053	0.254132	0.23365
TAF7 (289g)	0.30921	0.562833	0.334414	0.255083	0.232688
BCLAF1 (1459g)	0.307665	0.565783	0.331695	0.255708	0.233118
ATF4 (65g)	0.302001	0.563013	0.327969	0.256986	0.233676
SMARCA4_extended (5462g)	0.307377	0.569539	0.331458	0.250678	0.235304
HCFC1 (3186g)	0.309973	0.566717	0.331666	0.252555	0.233866
ETV1 (2710g)	0.301313	0.573581	0.331224	0.252544	0.233238
ETV3 (821g)	0.304203	0.566178	0.333195	0.256292	0.232028
E2F3 (677g)	0.288663	0.551038	0.359648	0.247442	0.246327
POLE3 (572g)	0.305371	0.540075	0.365029	0.254482	0.230605
GTF2F1 (833g)	0.311158	0.555692	0.335602	0.258843	0.233613
RAD21_extended (1334g)	0.310511	0.553008	0.344769	0.256014	0.231842
HDAC2_extended (2939g)	0.304789	0.559785	0.340869	0.256236	0.233208
TP53_extended (380g)	0.305038	0.565317	0.333625	0.252351	0.234399
UBTF_extended (1120g)	0.306916	0.56023	0.341303	0.25297	0.233235
MAZ_extended (770g)	0.306358	0.554411	0.344426	0.254514	0.232402
CEBPG (106g)	0.304926	0.540205	0.348483	0.266312	0.227902
CREB3 (188g)	0.319849	0.541077	0.338405	0.267546	0.229637
TCF12_extended (40g)	0.286219	0.580507	0.324282	0.242797	0.243448
HES6_extended (141g)	0.296312	0.582	0.330177	0.240131	0.231551
SOX4 (513g)	0.289263	0.59137	0.321367	0.238033	0.242557
POLR2A (4681g)	0.309575	0.572533	0.327449	0.247884	0.235937
SMARCB1_extended (1778g)	0.310232	0.567798	0.330158	0.251161	0.235354
HOXD3_extended (123g)	0.282179	0.578773	0.30699	0.223679	0.23862
HOXD1_extended (33g)	0.272236	0.521645	0.288746	0.20495	0.229949
DUS3L (266g)	0.302399	0.578116	0.313559	0.237263	0.238444
MYC (126g)	0.310396	0.574226	0.320991	0.242152	0.235563
CREB3L2_extended (38g)	0.277052	0.581588	0.293394	0.223701	0.259527
SOX5_extended (21g)	0.263876	0.597812	0.320336	0.226592	0.236503
SOX6 (380g)	0.286811	0.596741	0.320571	0.233508	0.242816
SOX8 (94g)	0.267823	0.603324	0.311655	0.218997	0.263727
SOX10 (337g)	0.274238	0.600072	0.320484	0.22948	0.250024
ARNT2_extended (1340g)	0.313574	0.57295	0.323841	0.24647	0.234768
SREBF2 (678g)	0.313932	0.570207	0.325994	0.243893	0.237679
ZMIZ1_extended (3826g)	0.309343	0.574811	0.325701	0.247182	0.234948
EGR1 (1884g)	0.305509	0.585926	0.319087	0.241926	0.232459
ZEB1_extended (532g)	0.300058	0.579986	0.331635	0.246869	0.226635
GSX1_extended (211g)	0.284074	0.595581	0.331971	0.23431	0.223066
NFYC (378g)	0.312527	0.561581	0.336724	0.248346	0.234049
BCL11A_extended (23g)	0.306108	0.561145	0.311462	0.222206	0.246564
MXD4 (60g)	0.306054	0.578299	0.283192	0.217169	0.254412
THRA (217g)	0.334569	0.565055	0.297186	0.225186	0.255703
PRNP (49g)	0.31858	0.562164	0.3231	0.242975	0.232757
SHOX_extended (42g)	0.311316	0.575267	0.322404	0.231887	0.234294
ARNT_extended (13g)	0.304208	0.463449	0.295074	0.250057	0.217214
ATF6 (37g)	0.315218	0.545303	0.32508	0.257686	0.226732
ZBED1 (59g)	0.307796	0.574039	0.318943	0.236521	0.235017
RFX5 (457g)	0.315526	0.569603	0.325193	0.243747	0.234729
ELK4 (1871g)	0.313987	0.567914	0.326497	0.252211	0.232597
RBBP5 (958g)	0.314256	0.566312	0.326689	0.254191	0.231598
USF1_extended (292g)	0.315075	0.570227	0.323192	0.245887	0.233269
SETDB1 (65g)	0.305375	0.56898	0.318764	0.250154	0.231461
POU2F1 (10g)	0.320192	0.49933	0.295247	0.240315	0.219803
MEF2D (28g)	0.288919	0.562563	0.275991	0.224059	0.242198
NR3C1 (470g)	0.315343	0.571896	0.322817	0.248014	0.23117
MXI1_extended (128g)	0.344039	0.558402	0.302606	0.241942	0.225979
FOXK1_extended (38g)	0.316239	0.57313	0.301438	0.240493	0.23071
IRF1 (708g)	0.325978	0.576601	0.308983	0.234442	0.230414
FOXP1 (92g)	0.339624	0.560362	0.298149	0.232455	0.222681
PAX3 (14g)	0.350561	0.490329	0.293661	0.238328	0.215024
NFIB (20g)	0.323348	0.565725	0.318139	0.225429	0.226017
FOXO3 (22g)	0.308382	0.560455	0.318455	0.249583	0.22955
ZNF91_extended (855g)	0.309649	0.571341	0.326735	0.250299	0.233868
KDM5A (561g)	0.308998	0.570884	0.326991	0.251429	0.233922
KDM5B_extended (2449g)	0.312203	0.570234	0.323514	0.253863	0.23356
SMARCC2 (22g)	0.309595	0.55017	0.327352	0.245938	0.231198
CREB1_extended (1825g)	0.313667	0.563616	0.330579	0.253699	0.233593
CHD2 (508g)	0.312251	0.56952	0.325388	0.252498	0.23272
HDAC6_extended (979g)	0.316446	0.567031	0.326547	0.249463	0.234805
CUX1_extended (1302g)	0.318298	0.563144	0.326084	0.253096	0.235068
SIN3A (12g)	0.299735	0.529286	0.315814	0.248307	0.224566
STAT2 (1173g)	0.330497	0.559385	0.316253	0.248058	0.237723
IRF9 (980g)	0.330076	0.559825	0.317499	0.244125	0.234703
STAT1 (611g)	0.320349	0.558038	0.326715	0.244334	0.237495
REST_extended (28g)	0.347258	0.494824	0.327288	0.260742	0.220855
IRF7 (237g)	0.372971	0.491564	0.304958	0.255529	0.225134
LHX2_extended (137g)	0.322892	0.505253	0.349128	0.274789	0.219406
CEBPD (19g)	0.393003	0.379853	0.294271	0.289229	0.19767
IRF2 (532g)	0.351264	0.531442	0.317795	0.257126	0.227704
STAT3 (34g)	0.354915	0.519899	0.317162	0.254928	0.223367
NFATC2 (13g)	0.313212	0.433116	0.294741	0.254237	0.202975
KLF6_extended (23g)	0.315854	0.529031	0.305009	0.251564	0.214058
ARID5A (11g)	0.337959	0.375951	0.246332	0.254734	0.200349
NFIL3 (10g)	0.335503	0.45143	0.303981	0.275679	0.213377
NR2E1 (10g)	0.284724	0.281074	0.244671	0.269102	0.209771
RCOR1_extended (57g)	0.310872	0.509744	0.319129	0.26214	0.221661
MAF_extended (15g)	0.344377	0.440278	0.271867	0.263897	0.20955
BACH1_extended (219g)	0.326837	0.535854	0.317179	0.277881	0.227158
ETV6_extended (119g)	0.354092	0.496979	0.301449	0.276768	0.211566
NR2C1_extended (75g)	0.338135	0.530179	0.298595	0.259057	0.227448
BHLHE40_extended (45g)	0.383905	0.472875	0.263995	0.269269	0.217462
RELB (11g)	0.286204	0.241738	0.230548	0.305833	0.183747
BCL3_extended (122g)	0.364257	0.420012	0.288716	0.306018	0.223373
ELK3_extended (85g)	0.396379	0.400298	0.281591	0.307711	0.201596
FOSL1 (562g)	0.344902	0.510172	0.324571	0.286378	0.225037
FOSL2 (763g)	0.360217	0.511566	0.320995	0.28049	0.221261
NFE2L2_extended (86g)	0.339078	0.531902	0.314935	0.267348	0.233952
DDIT3 (103g)	0.337836	0.527011	0.321688	0.273296	0.225684
TGIF1 (17g)	0.35323	0.410798	0.292648	0.258932	0.209072
CEBPB (40g)	0.328588	0.403474	0.274714	0.281638	0.219186
TFDP1 (306g)	0.284065	0.497972	0.428686	0.237981	0.220428
EZH2 (15g)	0.213051	0.284914	0.581123	0.193558	0.182807
E2F7 (642g)	0.297891	0.471272	0.443479	0.25669	0.214075
BRCA1 (105g)	0.265081	0.417751	0.522319	0.223602	0.202152
E2F8 (408g)	0.289197	0.491359	0.441367	0.240495	0.217048
E2F1 (641g)	0.282219	0.487129	0.451574	0.24027	0.216668
E2F2 (967g)	0.291963	0.510929	0.419705	0.241224	0.221233
SOX11 (22g)	0.299266	0.544295	0.342205	0.245191	0.233771
TCF4 (11g)	0.296207	0.54753	0.308239	0.233197	0.208982
CREM_extended (12g)	0.269751	0.50766	0.317027	0.231871	0.213543
TFAP2A (15g)	0.243983	0.542232	0.350228	0.231314	0.203425
KLF12_extended (12g)	0.277851	0.537432	0.29519	0.225451	0.223987
CREB5 (17g)	0.292757	0.575255	0.317719	0.239922	0.219116
SHOX2_extended (43g)	0.281798	0.487015	0.319607	0.234891	0.215074
POU3F3_extended (116g)	0.313821	0.573143	0.318049	0.237352	0.221363
IKZF2 (61g)	0.316961	0.560847	0.311479	0.236117	0.22462
CTCF (25g)	0.288651	0.482542	0.343636	0.249295	0.225936
GTF3C2 (25g)	0.301857	0.531879	0.331628	0.250625	0.22729
NFYB (53g)	0.31436	0.51443	0.346197	0.264559	0.224375
ZNF331 (51g)	0.30516	0.514461	0.36782	0.245403	0.228473
LCORL_extended (22g)	0.286027	0.492787	0.366168	0.250677	0.245894
CLOCK (23g)	0.297059	0.467342	0.297444	0.247652	0.220809
MLX (231g)	0.312579	0.561815	0.329148	0.256728	0.233737
MYEF2_extended (13g)	0.313084	0.483564	0.319577	0.271605	0.231896
BBX_extended (35g)	0.328731	0.532935	0.319478	0.263346	0.234322
ZNF426 (14g)	0.30346	0.456919	0.305451	0.266566	0.228231
ZNF560 (31g)	0.295565	0.52307	0.329212	0.265444	0.224042
FOXJ3 (11g)	0.300999	0.507711	0.305977	0.250504	0.221345
RFX7_extended (14g)	0.287307	0.486814	0.286974	0.249132	0.214515
HOXA3_extended (249g)	0.300183	0.582836	0.309784	0.234252	0.226968
HOXA2_extended (98g)	0.289371	0.495364	0.298786	0.23243	0.218478
NKX6-1 (12g)	0.274039	0.348947	0.245399	0.211567	0.204409
HOXA7 (43g)	0.296559	0.444002	0.2865	0.285538	0.242367
HOXA5 (80g)	0.28092	0.523005	0.30995	0.254283	0.213595
HOXD4_extended (30g)	0.241471	0.418408	0.266243	0.21971	0.209254
HOXC4_extended (74g)	0.267566	0.473639	0.319829	0.255478	0.222996
HOXA4 (29g)	0.246076	0.422693	0.283813	0.240014	0.217424
TBX1 (15g)	0.235176	0.265618	0.218609	0.198788	0.186175
ESR2_extended (17g)	0.231745	0.271303	0.19503	0.211404	0.189484
HLF_extended (13g)	0.231639	0.273259	0.231819	0.195767	0.200557
FOXD4L5 (16g)	0.278492	0.254313	0.206054	0.207172	0.185622
STAT4 (13g)	0.205918	0.222456	0.189493	0.18916	0.179313
E2F6_extended (17g)	0.30105	0.454037	0.282948	0.242542	0.225965
XBP1 (19g)	0.298565	0.458674	0.292648	0.250871	0.217082
ELF1 (13g)	0.252512	0.288843	0.220991	0.213586	0.216394
ONECUT1 (13g)	0.231169	0.300499	0.220525	0.196538	0.199551
AR (10g)	0.261531	0.330849	0.234238	0.205267	0.202923
NFE2L1_extended (12g)	0.299623	0.433794	0.277061	0.229973	0.208413
GABPB1_extended (12g)	0.273355	0.435373	0.308403	0.255316	0.220665
MAFK_extended (14g)	0.236297	0.274087	0.207304	0.204063	0.191343
TCF3_extended (10g)	0.253924	0.285786	0.221016	0.211553	0.193014
ZNF225 (11g)	0.273009	0.349147	0.243649	0.22135	0.195268
TP63_extended (18g)	0.269417	0.300592	0.230932	0.214713	0.194845
GBX2_extended (34g)	0.315654	0.379928	0.283514	0.225005	0.198182
TFCP2L1_extended (20g)	0.327581	0.286233	0.221591	0.210788	0.185926
ZNF132 (14g)	0.259551	0.306397	0.252971	0.220631	0.193733
PLAGL2_extended (10g)	0.246236	0.237126	0.197329	0.204212	0.191975
ZNF143_extended (13g)	0.24948	0.380106	0.269504	0.236857	0.209264
TLX2_extended (11g)	0.269669	0.245225	0.219021	0.242248	0.189835
BRF2_extended (46g)	0.300047	0.474942	0.295793	0.247264	0.224341
RBMS1 (13g)	0.287684	0.398642	0.260366	0.229098	0.209284
ATF7_extended (18g)	0.333805	0.504546	0.29315	0.253303	0.225867
ZNF250_extended (15g)	0.289842	0.510849	0.282683	0.228203	0.226793
ZNF670 (42g)	0.302791	0.530314	0.315088	0.247994	0.223426
ZNF711 (14g)	0.272713	0.478888	0.300415	0.24266	0.217369
HIVEP1_extended (15g)	0.298138	0.364641	0.25364	0.218501	0.205969
ZNF274 (21g)	0.302195	0.485749	0.287809	0.244889	0.225435
ZNF766 (14g)	0.288142	0.434421	0.26516	0.227885	0.207353
POU6F1_extended (30g)	0.288093	0.453975	0.260748	0.225748	0.225928
HINFP (17g)	0.278688	0.466317	0.294929	0.226634	0.217903
HNF4G (20g)	0.264209	0.309326	0.228859	0.209514	0.202899
HOXB2_extended (13g)	0.216059	0.279562	0.209109	0.192779	0.200053
ETV2 (10g)	0.221972	0.267751	0.217223	0.205931	0.227128
ZFP2_extended (23g)	0.263964	0.404984	0.235335	0.202885	0.256219
SOHLH2_extended (15g)	0.248281	0.330744	0.224153	0.212214	0.242317
NR2C2_extended (30g)	0.290334	0.504785	0.276588	0.225009	0.223271
EP300_extended (26g)	0.308418	0.542687	0.290594	0.242735	0.234942
TCF7L2 (12g)	0.279763	0.535289	0.283591	0.220802	0.281889
CREB3L4_extended (18g)	0.259869	0.407006	0.242367	0.2052	0.20933
MZF1 (12g)	0.288731	0.425866	0.234608	0.212258	0.218025
ARID3A (16g)	0.216451	0.301073	0.211911	0.193479	0.196873
LEF1_extended (14g)	0.267683	0.274104	0.235199	0.212043	0.181089
HESX1_extended (13g)	0.261351	0.284012	0.215932	0.20378	0.190446
SMAD3 (30g)	0.306096	0.383016	0.232579	0.210099	0.209501
IRF5_extended (18g)	0.271417	0.301191	0.218528	0.187529	0.194933
SOX1_extended (23g)	0.286434	0.36307	0.243475	0.210452	0.192023
ZNF681 (11g)	0.273863	0.39786	0.265262	0.213455	0.204621
JDP2_extended (15g)	0.255858	0.317568	0.220883	0.213054	0.210348
SP2_extended (25g)	0.242952	0.376751	0.244494	0.208924	0.204508
FOXJ2_extended (13g)	0.241043	0.316508	0.216626	0.206161	0.198353
KLF15_extended (29g)	0.2826	0.389455	0.229546	0.202439	0.228697
NR3C2 (18g)	0.290266	0.339815	0.219851	0.212915	0.201871
LHX9_extended (24g)	0.222665	0.322273	0.243409	0.192153	0.192884
GSX2_extended (17g)	0.253137	0.279048	0.219852	0.199751	0.189232
FOXO4 (22g)	0.275816	0.389914	0.223064	0.200669	0.196807
PAX7 (15g)	0.336019	0.35464	0.225355	0.241085	0.187635
RXRA (20g)	0.287661	0.379674	0.218474	0.197366	0.313984
SNAI1_extended (42g)	0.283496	0.439488	0.265113	0.219697	0.207476
NXPH3 (97g)	0.315863	0.507962	0.259406	0.209748	0.233555
KLF11_extended (38g)	0.282568	0.446204	0.255214	0.218194	0.221756
POU3F1 (32g)	0.276203	0.368003	0.236887	0.229617	0.274802
SPI1 (23g)	0.286027	0.310097	0.205839	0.207963	0.203926
ELF4_extended (54g)	0.345217	0.392286	0.267029	0.241804	0.208816
RARA (36g)	0.312458	0.38448	0.241179	0.282613	0.214802
NFKB1 (80g)	0.329562	0.474926	0.264166	0.234732	0.252798
ZNF467_extended (40g)	0.324135	0.352922	0.232302	0.210753	0.281275
NFKB2_extended (86g)	0.322927	0.469563	0.263876	0.230188	0.217675
ZBTB7B_extended (65g)	0.379461	0.379641	0.244138	0.249124	0.225407
MEIS3 (45g)	0.311743	0.548347	0.306124	0.246394	0.226213
USF2 (15g)	0.265241	0.399376	0.249908	0.216016	0.227794
NR2F6 (76g)	0.292253	0.49267	0.273418	0.224913	0.22708
ESRRA (27g)	0.261423	0.408003	0.255823	0.219417	0.213318
BRF1 (41g)	0.297301	0.523965	0.278246	0.23123	0.238901
SMAP2 (69g)	0.275627	0.488024	0.261715	0.226053	0.236831
PATZ1_extended (407g)	0.312594	0.570605	0.319417	0.245241	0.234023
ZNF444_extended (317g)	0.322494	0.554179	0.28851	0.231997	0.231777
KLF16_extended (113g)	0.327713	0.472075	0.275287	0.2347	0.224253
SREBF1_extended (211g)	0.393488	0.466892	0.269731	0.228403	0.246163
ZBTB7A_extended (147g)	0.325092	0.497501	0.2568	0.235055	0.223481
ALX3 (18g)	0.225513	0.336005	0.232471	0.212579	0.196869
TFEB (12g)	0.258344	0.407817	0.250776	0.202104	0.361337
POU2F2 (36g)	0.280126	0.459066	0.267536	0.238267	0.299109
MEF2C_extended (18g)	0.286462	0.441745	0.255566	0.224127	0.205775
ATF6B (15g)	0.319258	0.52188	0.275919	0.224966	0.230012
NR1H4 (23g)	0.298475	0.350263	0.233652	0.229218	0.196133
TFAP2C (17g)	0.247167	0.334921	0.220191	0.215005	0.192669
ETV4 (16g)	0.303468	0.349387	0.23972	0.2334	0.190181
MECOM (25g)	0.355224	0.505849	0.264917	0.215335	0.204015
THRB_extended (90g)	0.310731	0.579142	0.299876	0.225645	0.228371
PPARGC1A_extended (73g)	0.333473	0.54875	0.275946	0.229523	0.223979
NR2F2 (12g)	0.281011	0.398679	0.239308	0.209365	0.192725
NANOG (17g)	0.242486	0.348116	0.216809	0.20154	0.201989
HOXA6_extended (21g)	0.233231	0.309691	0.204867	0.204083	0.187094
NR5A2 (11g)	0.207441	0.259855	0.2035	0.19029	0.173627
SPIB (65g)	0.310233	0.469049	0.256467	0.211747	0.220241
CRX (17g)	0.244267	0.307912	0.209317	0.185103	0.212836
HES2_extended (12g)	0.284695	0.512922	0.266594	0.210603	0.227347
STAT6 (30g)	0.28036	0.411335	0.252857	0.212626	0.231947
ETS1 (25g)	0.280178	0.45509	0.270269	0.222172	0.232082
TBX6_extended (14g)	0.329993	0.285389	0.205473	0.189717	0.209349
CTCFL_extended (13g)	0.210119	0.22452	0.193042	0.17797	0.179568
KLF8_extended (24g)	0.288154	0.397692	0.242307	0.212344	0.215859
MLXIPL (14g)	0.213498	0.293125	0.199868	0.191212	0.186187
TFAP4 (166g)	0.296866	0.531801	0.264621	0.218847	0.231462
NR1I3_extended (277g)	0.310376	0.557688	0.283194	0.232002	0.231307
MTA3_extended (74g)	0.329503	0.539166	0.298828	0.236614	0.232955
ZNF611 (417g)	0.314067	0.555215	0.308755	0.245984	0.263868
PPARA_extended (243g)	0.33023	0.57037	0.283756	0.236139	0.221114
FOXN3_extended (139g)	0.322029	0.57566	0.30968	0.236185	0.234169
SP4_extended (754g)	0.314243	0.577239	0.317038	0.243414	0.23055
RXRB (158g)	0.324517	0.557314	0.283711	0.2383	0.224848
CREB3L1_extended (24g)	0.239801	0.409861	0.228897	0.207961	0.21693
VSX1_extended (74g)	0.310842	0.496165	0.257842	0.231658	0.213345
OTX2 (32g)	0.314895	0.464291	0.26998	0.218612	0.217659
NFYA (217g)	0.325391	0.546212	0.321823	0.258238	0.231694
MAFG_extended (234g)	0.318086	0.558005	0.316426	0.254608	0.2324
POLR3A (498g)	0.312367	0.574793	0.317954	0.249242	0.233347
TAF1_extended (273g)	0.320367	0.563056	0.309396	0.253903	0.227273

## Sheet: table_S3c
Table S3c: Top 30 cell state-specific GRNs (SCENIC)
AC-like	OPC-like	Cycling	MES-like	OC-like
SOX9_extended (12g)	SOX8 (94g)	EZH2 (15g)	ELK3_extended (85g)	TFEB (12g)
GLI2_extended (10g)	SOX10 (337g)	BRCA1 (105g)	BCL3_extended (122g)	RXRA (20g)
NFATC4_extended (26g)	SOX5_extended (21g)	E2F1 (641g)	RELB (11g)	POU2F2 (36g)
BHLHE41 (36g)	SOX6 (380g)	E2F7 (642g)	CEBPD (19g)	TCF7L2 (12g)
RUNX2_extended (25g)	GSX1_extended (211g)	E2F8 (408g)	FOSL1 (562g)	ZNF467_extended (40g)
FOXP2_extended (24g)	SOX4 (513g)	TFDP1 (306g)	HOXA7 (43g)	POU3F1 (32g)
RREB1 (32g)	EGR3 (147g)	E2F2 (967g)	RARA (36g)	ZNF611 (417g)
NR1D1 (44g)	KLF4_extended (55g)	RB1 (228g)	CEBPB (40g)	SOX8 (94g)
GLIS3_extended (61g)	MAFF_extended (314g)	ZNF331 (51g)	FOSL2 (763g)	CREB3L2_extended (38g)
PRDM1_extended (44g)	FOSB (78g)	LCORL_extended (22g)	BACH1_extended (219g)	ZFP2_extended (23g)
TRPS1 (11g)	EGR1 (1884g)	POLE3 (572g)	ETV6_extended (119g)	THRA (217g)
RFX2 (850g)	EGR2 (38g)	E2F3 (677g)	NFIL3 (10g)	MXD4 (60g)
FOXB1_extended (14g)	JUND (26g)	TFAP2A (15g)	LHX2_extended (137g)	NFKB1 (80g)
ELK3_extended (85g)	HOXA3_extended (249g)	LHX2_extended (137g)	DDIT3 (103g)	SOX10 (337g)
SREBF1_extended (211g)	JUN (35g)	CEBPG (106g)	MYEF2_extended (13g)	BCL11A_extended (23g)
CEBPD (19g)	HES6_extended (141g)	NFYB (53g)	BHLHE40_extended (45g)	E2F3 (677g)
BHLHE40_extended (45g)	CREB3L2_extended (38g)	RAD21_extended (1334g)	NR2E1 (10g)	SREBF1_extended (211g)
ZBTB7B_extended (65g)	TCF12_extended (40g)	MAZ_extended (770g)	CREB3 (188g)	LCORL_extended (22g)
NHLH2 (33g)	SRF (63g)	CTCF (25g)	NFE2L2_extended (86g)	TCF12_extended (40g)
IRF7 (237g)	ZEB1_extended (532g)	SOX11 (22g)	ZNF426 (14g)	SOX6 (380g)
BCL3_extended (122g)	THRB_extended (90g)	UBTF_extended (1120g)	CEBPG (106g)	SOX4 (513g)
FOSL2 (763g)	HOXD3_extended (123g)	HDAC2_extended (2939g)	KLF10_extended (60g)	HOXA7 (43g)
NR1H3_extended (17g)	MXD4 (60g)	CREB3 (188g)	ZNF560 (31g)	SOHLH2_extended (15g)
RFX3 (531g)	DUS3L (266g)	NFYC (378g)	KLF7 (96g)	MEF2D (28g)
MECOM (25g)	SP4_extended (754g)	GTF2F1 (833g)	NFYB (53g)	BRF1 (41g)
STAT3 (34g)	IRF1 (708g)	TAF7 (289g)	MAF_extended (15g)	HOXD3_extended (123g)
ETV6_extended (119g)	FOXN3_extended (139g)	TP53_extended (380g)	GABPA_extended (368g)	DUS3L (266g)
TGIF1 (17g)	SHOX_extended (42g)	ETV3 (821g)	BBX_extended (35g)	STAT2 (1173g)
IRF2 (532g)	CREB5 (17g)	GSX1_extended (211g)	RCOR1_extended (57g)	SREBF2 (678g)
PAX3 (14g)	ZMIZ1_extended (3826g)	BCLAF1 (1459g)	REST_extended (28g)	STAT1 (611g)

## Sheet: table_S3d
Table S3d: Normalized relative activities of OPC-like subpopulation-specific GRNs (SCENIC).
	OPC-like-3	OPC-like-1	OPC-like-2
SRF (63g)	2.26577	-0.123601	0.313248
EGR2 (38g)	1.93432	-0.310492	1.08139
MAFF_extended (314g)	1.87589	-0.0480539	0.745065
EGR3 (147g)	2.27944	0.118095	0.371212
KLF2_extended (26g)	2.28083	0.341473	-0.57411
ATF3 (100g)	2.36468	0.197406	-0.276425
MAFB_extended (20g)	1.76853	-0.107094	-0.283489
KLF4_extended (55g)	2.15204	0.441089	0.0782547
JUND (26g)	2.26948	0.231112	0.179206
JUNB (17g)	2.35463	0.130846	-0.103516
FOS (12g)	2.32128	0.111865	0.0508891
FOSB (78g)	2.17394	0.37156	0.0544588
JUN (35g)	2.19039	0.344357	-0.164719
SP1 (343g)	0.253553	-0.188886	-1.27681
GLIS3_extended (61g)	0.0419788	-0.600151	-0.60233
RFX2 (850g)	-0.0970334	-0.324999	-0.558164
RFX3 (531g)	0.0481503	-0.376397	-0.685252
KLF7 (96g)	0.217484	0.0172659	-1.24026
TRPS1 (11g)	-0.124962	-0.154908	-0.741822
NHLH2 (33g)	-0.0531052	-0.658258	-0.0853575
FOXP2_extended (24g)	-0.355836	-0.434502	-0.129889
FOXB1_extended (14g)	-0.3152	-0.389463	-0.239995
RUNX2_extended (25g)	-0.136963	-0.312515	-0.768665
RREB1 (32g)	0.0635648	-0.549119	-0.675944
BHLHE41 (36g)	-0.321842	-0.306757	-0.418905
NR1H3_extended (17g)	-0.18961	-0.270372	-0.371987
PRDM1_extended (44g)	-0.210044	-0.296807	-0.549869
NR1D1 (44g)	-0.217136	0.124522	-0.664361
SOX9_extended (12g)	-0.249795	-0.356254	-0.460406
NFATC4_extended (26g)	-0.243626	-0.50175	-0.445471
GLI2_extended (10g)	-0.349432	-0.376336	-0.381019
GABPA_extended (368g)	-0.638169	-0.89272	0.0739808
RB1 (228g)	-0.877791	-0.724624	-0.40358
MAX_extended (836g)	-0.423428	-0.69588	1.28024
YY1 (501g)	0.130042	-0.730685	0.95576
KLF10_extended (60g)	0.17829	-1.26468	0.954563
RELA_extended (736g)	-0.0289103	-0.364667	0.0985068
E2F4_extended (259g)	-0.812569	-0.725224	2.09318
TAF7 (289g)	0.157757	-0.8416	0.136698
BCLAF1 (1459g)	-0.0889617	-0.90924	1.32621
ATF4 (65g)	0.355308	-1.07637	1.4349
SMARCA4_extended (5462g)	0.451911	-0.16343	1.11386
HCFC1 (3186g)	-0.386344	-0.675017	1.63145
ETV1 (2710g)	0.0394626	-0.0632169	1.61911
ETV3 (821g)	-0.230456	-1.17748	1.64472
E2F3 (677g)	-0.781405	-0.495159	0.288554
POLE3 (572g)	-0.661904	-0.700403	-0.409888
GTF2F1 (833g)	-1.0313	-1.01691	1.01899
RAD21_extended (1334g)	-0.971319	-0.836409	0.135386
HDAC2_extended (2939g)	-0.657519	-0.87714	0.829192
TP53_extended (380g)	-0.4277	-0.979912	1.95629
UBTF_extended (1120g)	-1.00033	-0.627064	0.654894
MAZ_extended (770g)	-1.13157	-1.0675	1.0085
CEBPG (106g)	-0.640553	-0.696087	-0.217414
CREB3 (188g)	-0.74342	-0.361022	-0.612456
TCF12_extended (40g)	0.839623	-0.040651	0.653928
HES6_extended (141g)	1.22628	-0.640656	1.24106
SOX4 (513g)	1.00081	-0.00263774	0.960123
POLR2A (4681g)	1.10057	0.453991	0.748396
SMARCB1_extended (1778g)	0.90977	0.0362447	0.490497
HOXD3_extended (123g)	0.551442	-0.33971	1.68993
HOXD1_extended (33g)	-0.0788116	-0.434375	1.94255
DUS3L (266g)	1.54089	-0.219109	0.647744
MYC (126g)	1.58054	-0.476706	0.883739
CREB3L2_extended (38g)	0.78938	0.757835	0.31119
SOX5_extended (21g)	0.161545	1.70565	0.227451
SOX6 (380g)	0.712832	0.961364	0.433903
SOX8 (94g)	0.307622	0.788378	0.305773
SOX10 (337g)	0.44029	1.08733	0.292275
ARNT2_extended (1340g)	0.978506	1.53613	-0.641561
SREBF2 (678g)	0.75153	1.20628	-0.794784
ZMIZ1_extended (3826g)	1.51159	0.983342	-0.129753
EGR1 (1884g)	1.57514	1.29008	-0.195248
ZEB1_extended (532g)	0.828581	1.68914	-0.0619874
GSX1_extended (211g)	1.0397	1.31366	0.100256
NFYC (378g)	-0.195064	0.0416863	-0.350693
BCL11A_extended (23g)	0.423091	0.410745	0.750865
MXD4 (60g)	0.45992	0.865606	-0.0318093
THRA (217g)	0.121646	0.362363	-0.0466392
PRNP (49g)	1.16223	1.2663	-0.64683
SHOX_extended (42g)	0.940772	1.21803	-0.0629333
ARNT_extended (13g)	0.161689	-0.522028	-0.655164
ATF6 (37g)	-0.422063	-1.18722	-0.0979114
ZBED1 (59g)	0.945488	-0.373392	0.818439
RFX5 (457g)	0.562099	-0.603284	0.590796
ELK4 (1871g)	0.805618	-1.46112	1.46983
RBBP5 (958g)	0.745476	-1.06093	0.130036
USF1_extended (292g)	0.874727	0.17773	0.0301355
SETDB1 (65g)	1.11802	-1.04371	1.7387
POU2F1 (10g)	0.777049	-0.498589	-0.13287
MEF2D (28g)	1.16109	0.0596717	0.983036
NR3C1 (470g)	1.83982	0.564508	-0.445624
MXI1_extended (128g)	1.23342	0.387948	-0.571964
FOXK1_extended (38g)	1.63913	0.911732	-0.813402
IRF1 (708g)	1.4889	0.637502	-0.490088
FOXP1 (92g)	1.30769	-0.020592	-0.302255
PAX3 (14g)	1.70952	-0.752838	-0.639044
NFIB (20g)	1.11114	-0.104534	-0.122129
FOXO3 (22g)	1.95312	0.144405	0.0203016
ZNF91_extended (855g)	1.98094	0.43649	-0.182657
KDM5A (561g)	1.72798	-0.184201	0.456021
KDM5B_extended (2449g)	1.00479	-0.786296	1.01604
SMARCC2 (22g)	0.51197	1.25801	-1.39889
CREB1_extended (1825g)	0.887838	-0.337199	-0.620295
CHD2 (508g)	1.71856	0.380172	-0.305884
HDAC6_extended (979g)	0.739451	0.669785	-0.213444
CUX1_extended (1302g)	0.21519	-0.167941	-1.00219
SIN3A (12g)	0.5504	0.184878	0.716351
STAT2 (1173g)	0.312957	0.770925	-1.29349
IRF9 (980g)	0.610332	1.42604	-1.40569
STAT1 (611g)	0.184498	1.80603	-1.61661
REST_extended (28g)	-0.608378	-0.0565635	-1.03653
IRF7 (237g)	-0.298481	0.161808	-1.15344
LHX2_extended (137g)	-0.808475	0.0650407	-1.07094
CEBPD (19g)	-0.24854	-0.318928	-0.934965
IRF2 (532g)	-0.286885	0.482489	-1.34445
STAT3 (34g)	-0.0742455	0.773735	-1.37837
NFATC2 (13g)	1.23188	-1.08615	-0.427481
KLF6_extended (23g)	2.18245	-0.5746	-0.307526
ARID5A (11g)	1.06605	0.152208	-1.04506
NFIL3 (10g)	-0.126688	-0.235395	-0.786164
NR2E1 (10g)	-0.917624	0.576208	-0.990579
RCOR1_extended (57g)	-0.461482	-0.00345034	-1.28671
MAF_extended (15g)	0.0744084	0.778442	-1.24921
BACH1_extended (219g)	-0.274311	-0.158653	-0.791533
ETV6_extended (119g)	-0.0862579	0.108351	-0.986477
NR2C1_extended (75g)	0.0681404	0.400229	-1.08608
BHLHE40_extended (45g)	0.00033043	-0.18431	-0.715325
RELB (11g)	-0.393121	-0.448946	-0.449
BCL3_extended (122g)	-0.458473	-0.4259	-0.628916
ELK3_extended (85g)	-0.378775	-0.436064	-0.640733
FOSL1 (562g)	-0.446056	-0.5528	-0.551199
FOSL2 (763g)	-0.354939	-0.489301	-0.693658
NFE2L2_extended (86g)	-0.266751	-0.111006	-0.80975
DDIT3 (103g)	0.0164579	-0.330491	-0.790446
TGIF1 (17g)	0.0719437	-0.577479	-0.921541
CEBPB (40g)	-0.158474	-0.470093	-0.656205
TFDP1 (306g)	-0.530039	-0.462494	-0.47315
EZH2 (15g)	-0.496665	-0.477216	-0.486206
E2F7 (642g)	-0.674978	-0.563073	-0.676399
BRCA1 (105g)	-0.535763	-0.432732	-0.600399
E2F8 (408g)	-0.55813	-0.452325	-0.58241
E2F1 (641g)	-0.575447	-0.415282	-0.550794
E2F2 (967g)	-0.528074	-0.475989	-0.507599
SOX11 (22g)	-0.560195	0.037232	-0.563861
TCF4 (11g)	0.144603	1.18665	-0.0242344
CREM_extended (12g)	-0.152916	2.27705	-0.860679
TFAP2A (15g)	-0.231143	1.51873	-0.420691
KLF12_extended (12g)	0.708005	2.09497	-0.371838
CREB5 (17g)	1.25059	1.83078	-0.414527
SHOX2_extended (43g)	-0.792231	2.24148	-0.912357
POU3F3_extended (116g)	0.432781	1.86511	-0.977829
IKZF2 (61g)	0.423868	1.94556	-1.21093
CTCF (25g)	-0.443082	-0.301909	-1.06382
GTF3C2 (25g)	-0.673065	-0.543638	0.650447
NFYB (53g)	-0.540587	-0.682317	-1.03215
ZNF331 (51g)	-0.51127	-0.378859	-1.06319
LCORL_extended (22g)	-0.825504	-0.543681	-0.561236
CLOCK (23g)	0.769996	1.39054	-1.88897
MLX (231g)	-0.186523	0.0924628	-0.369247
MYEF2_extended (13g)	-0.864953	-0.424037	-0.959204
BBX_extended (35g)	-0.295385	-0.287745	-0.879958
ZNF426 (14g)	-0.799418	-0.331833	-0.970266
ZNF560 (31g)	0.348121	-0.14011	-0.745901
FOXJ3 (11g)	1.15661	0.866216	-1.07846
RFX7_extended (14g)	0.224723	1.36924	-0.784663
HOXA3_extended (249g)	1.98145	-0.261485	0.508692
HOXA2_extended (98g)	1.0478	-1.6472	1.21517
NKX6-1 (12g)	1.00185	-1.10644	0.27913
HOXA7 (43g)	-0.485306	-0.825665	0.228221
HOXA5 (80g)	-0.321519	1.02221	0.64198
HOXD4_extended (30g)	0.058032	-0.706068	2.25977
HOXC4_extended (74g)	-0.596241	-1.14666	1.07158
HOXA4 (29g)	0.073846	-1.321	1.81081
TBX1 (15g)	0.0953748	-0.446224	-0.38407
ESR2_extended (17g)	0.165226	0.325608	-0.900434
HLF_extended (13g)	0.412751	0.92837	-1.77552
FOXD4L5 (16g)	-0.410542	-0.412533	-0.398549
STAT4 (13g)	-0.429797	0.0912168	-0.531405
E2F6_extended (17g)	-0.046835	-0.473885	0.277675
XBP1 (19g)	-0.3594	-0.831591	0.575804
ELF1 (13g)	-0.424103	0.0546318	-0.76467
ONECUT1 (13g)	-0.163704	0.17592	1.74347
AR (10g)	0.486506	0.897918	-0.166857
NFE2L1_extended (12g)	0.312538	0.559546	-0.716633
GABPB1_extended (12g)	-0.245266	-0.306392	-0.258962
MAFK_extended (14g)	1.6642	0.286981	-0.673487
TCF3_extended (10g)	1.37906	-0.906126	0.152542
ZNF225 (11g)	-0.0623145	0.575413	-0.108061
TP63_extended (18g)	-0.139371	0.247759	-0.570836
GBX2_extended (34g)	0.732899	-0.81151	-0.314855
TFCP2L1_extended (20g)	-0.203665	-0.117888	-0.530123
ZNF132 (14g)	-0.400303	-0.467318	-1.02851
PLAGL2_extended (10g)	0.577911	-0.307171	-0.852583
ZNF143_extended (13g)	-0.361548	1.69754	-0.839961
TLX2_extended (11g)	-0.642156	-0.548352	-0.644827
BRF2_extended (46g)	-0.395153	1.58235	-1.60969
RBMS1 (13g)	-0.300952	1.41847	-0.584884
ATF7_extended (18g)	0.688684	-0.182519	-0.913484
ZNF250_extended (15g)	1.23666	0.953155	0.322944
ZNF670 (42g)	0.383168	-0.469761	0.0288365
ZNF711 (14g)	-0.0468626	0.88145	0.00747134
HIVEP1_extended (15g)	-0.316208	-0.128499	-0.488483
ZNF274 (21g)	1.87244	-0.00571932	-0.951741
ZNF766 (14g)	1.08302	0.516585	-0.855522
POU6F1_extended (30g)	1.00536	1.08483	-0.850685
HINFP (17g)	1.67435	0.105875	-0.302094
HNF4G (20g)	0.375613	0.274423	-0.572914
HOXB2_extended (13g)	0.719658	-0.821046	1.5527
ETV2 (10g)	-0.282895	-0.571606	0.451892
ZFP2_extended (23g)	0.130632	0.460867	0.104423
SOHLH2_extended (15g)	0.477704	-0.658536	0.132368
NR2C2_extended (30g)	1.3291	1.16804	-0.235298
EP300_extended (26g)	0.905315	1.01348	-0.603983
TCF7L2 (12g)	0.0579936	-0.0784766	0.238946
CREB3L4_extended (18g)	0.981203	-0.0135949	1.0688
MZF1 (12g)	0.745251	-0.229152	0.392925
ARID3A (16g)	-0.0450253	2.24221	-0.0381345
LEF1_extended (14g)	-0.866159	1.02423	-1.012
HESX1_extended (13g)	0.0353445	0.450473	-0.283923
SMAD3 (30g)	0.514248	0.358542	-0.517275
IRF5_extended (18g)	0.469522	0.0881434	-0.385532
SOX1_extended (23g)	0.404411	0.888099	-0.941145
ZNF681 (11g)	0.61504	0.390948	0.525849
JDP2_extended (15g)	-0.395441	1.47052	-1.04114
SP2_extended (25g)	0.148787	1.61425	0.109881
FOXJ2_extended (13g)	0.789323	1.08981	0.171267
KLF15_extended (29g)	0.383377	1.36109	-0.484152
NR3C2 (18g)	-0.158619	1.47361	-0.69354
LHX9_extended (24g)	-0.206553	2.27852	-0.849288
GSX2_extended (17g)	-0.638799	1.62703	-0.888352
FOXO4 (22g)	1.19241	1.52588	-0.649809
PAX7 (15g)	1.42832	0.308936	-0.908154
RXRA (20g)	0.522174	0.0116423	-0.425013
SNAI1_extended (42g)	1.61043	1.26629	-0.718004
NXPH3 (97g)	1.5741	0.575235	-0.415399
KLF11_extended (38g)	1.89825	0.345666	-0.281897
POU3F1 (32g)	0.0882443	0.0194089	-0.927107
SPI1 (23g)	-0.0995952	0.149689	-0.865293
ELF4_extended (54g)	0.0589116	-0.447962	-0.857358
RARA (36g)	-0.170246	-0.40454	-0.386808
NFKB1 (80g)	-0.176962	0.103536	-0.445899
ZNF467_extended (40g)	-0.371046	-0.153794	-0.644493
NFKB2_extended (86g)	0.49078	-0.0158966	-0.202895
ZBTB7B_extended (65g)	-0.352534	-0.442489	-0.507599
MEIS3 (45g)	1.61525	0.506801	-0.881351
USF2 (15g)	1.39789	0.457835	-0.440954
NR2F6 (76g)	1.09818	1.06897	0.0753021
ESRRA (27g)	0.0203343	1.17711	0.483363
BRF1 (41g)	0.440349	0.576866	-0.00656239
SMAP2 (69g)	0.258615	1.27637	0.0620399
PATZ1_extended (407g)	1.23644	0.893894	-0.404501
ZNF444_extended (317g)	0.870676	0.398323	-0.234754
KLF16_extended (113g)	0.519871	0.278514	-0.842066
SREBF1_extended (211g)	-0.218961	-0.0852906	-0.670922
ZBTB7A_extended (147g)	0.508455	0.377124	-0.536999
ALX3 (18g)	0.646183	2.08944	-0.130021
TFEB (12g)	-0.291797	-0.136173	-0.384146
POU2F2 (36g)	-0.378502	0.271709	-0.737925
MEF2C_extended (18g)	1.11765	0.831095	-0.173629
ATF6B (15g)	0.788205	0.558395	-0.0740843
NR1H4 (23g)	0.244001	-0.158658	-0.716983
TFAP2C (17g)	1.56459	0.574091	-0.948743
ETV4 (16g)	-0.138426	0.948524	-1.11092
MECOM (25g)	0.62861	0.741113	-0.70422
THRB_extended (90g)	0.377905	1.92998	-0.361854
PPARGC1A_extended (73g)	0.504301	1.45116	-0.777616
NR2F2 (12g)	1.26198	1.53857	-0.55214
NANOG (17g)	1.53471	0.924456	-0.134706
HOXA6_extended (21g)	1.15003	-0.114269	1.08372
NR5A2 (11g)	0.888762	1.50535	-0.647274
SPIB (65g)	1.47457	0.45313	-0.747582
CRX (17g)	0.472896	0.972695	-0.890879
HES2_extended (12g)	1.27843	1.00316	-0.589019
STAT6 (30g)	0.923705	0.370779	-0.971054
ETS1 (25g)	1.83254	-0.18666	-0.172023
TBX6_extended (14g)	-0.0946279	0.0158082	-0.483289
CTCFL_extended (13g)	0.376097	0.532069	-0.622612
KLF8_extended (24g)	0.789569	0.614953	-0.680707
MLXIPL (14g)	0.62098	2.02089	-0.649479
TFAP4 (166g)	1.29395	0.937112	-0.0506566
NR1I3_extended (277g)	1.11807	1.09283	-0.834806
MTA3_extended (74g)	0.613053	0.668823	-0.832101
ZNF611 (417g)	0.113522	0.0675707	-0.764996
PPARA_extended (243g)	1.33358	1.01147	-0.637413
FOXN3_extended (139g)	1.14388	0.865471	-0.572992
SP4_extended (754g)	1.31825	1.32179	-0.826612
RXRB (158g)	0.872594	1.09421	-0.425455
CREB3L1_extended (24g)	0.473139	2.03884	-0.673158
VSX1_extended (74g)	0.982068	1.67843	-0.977113
OTX2 (32g)	0.0477002	2.0941	-1.16877
NFYA (217g)	-0.207657	-0.0461449	-1.26651
MAFG_extended (234g)	0.266191	0.68435	-0.808548
POLR3A (498g)	1.52281	0.586134	0.146985
TAF1_extended (273g)	0.897515	0.352029	-0.760249

## Sheet: table_S3e
Table S3e: Specificity scores of OPC-like subpopulation-specific GRNs (SCENIC).
OPC-like-3	OPC-like-1	OPC-like-2
SRF (63g)	0.347608	0.342355	0.359099
EGR2 (38g)	0.342348	0.337356	0.37855
MAFF_extended (314g)	0.338278	0.346954	0.370363
EGR3 (147g)	0.358084	0.347141	0.361037
KLF2_extended (26g)	0.35712	0.320069	0.291055
ATF3 (100g)	0.35119	0.352027	0.345194
MAFB_extended (20g)	0.378488	0.317739	0.319737
KLF4_extended (55g)	0.359185	0.357787	0.352472
JUND (26g)	0.36972	0.34696	0.353757
JUNB (17g)	0.388455	0.337263	0.334002
FOS (12g)	0.383113	0.339197	0.346857
FOSB (78g)	0.351221	0.356183	0.353107
JUN (35g)	0.360434	0.356252	0.344926
SP1 (343g)	0.314902	0.350248	0.332335
GLIS3_extended (61g)	0.310576	0.298863	0.298574
RFX2 (850g)	0.307023	0.331176	0.315084
RFX3 (531g)	0.313087	0.342209	0.335026
KLF7 (96g)	0.316078	0.354261	0.317499
TRPS1 (11g)	0.297434	0.333085	0.284991
NHLH2 (33g)	0.276455	0.245696	0.309763
FOXP2_extended (24g)	0.252505	0.263922	0.328408
FOXB1_extended (14g)	0.217287	0.216879	0.243044
RUNX2_extended (25g)	0.26908	0.27331	0.223714
RREB1 (32g)	0.296221	0.266352	0.252282
BHLHE41 (36g)	0.232589	0.251982	0.229493
NR1H3_extended (17g)	0.218672	0.220532	0.207918
PRDM1_extended (44g)	0.248714	0.262226	0.234867
NR1D1 (44g)	0.274261	0.336542	0.251955
SOX9_extended (12g)	0.243095	0.24027	0.21189
NFATC4_extended (26g)	0.254975	0.234572	0.249602
GLI2_extended (10g)	0.190523	0.187508	0.18795
GABPA_extended (368g)	0.303946	0.340835	0.359212
RB1 (228g)	0.294346	0.337012	0.351003
MAX_extended (836g)	0.305084	0.34308	0.372917
YY1 (501g)	0.310894	0.348003	0.364431
KLF10_extended (60g)	0.308288	0.316801	0.373124
RELA_extended (736g)	0.309717	0.348125	0.358565
E2F4_extended (259g)	0.296144	0.336072	0.386035
TAF7 (289g)	0.311593	0.348949	0.359598
BCLAF1 (1459g)	0.309779	0.346188	0.368033
ATF4 (65g)	0.312224	0.336989	0.374383
SMARCA4_extended (5462g)	0.311907	0.352282	0.363461
HCFC1 (3186g)	0.30904	0.350396	0.3648
ETV1 (2710g)	0.309535	0.351195	0.372497
ETV3 (821g)	0.308001	0.339831	0.375601
E2F3 (677g)	0.296529	0.34305	0.368727
POLE3 (572g)	0.301889	0.341171	0.353178
GTF2F1 (833g)	0.301485	0.341738	0.370446
RAD21_extended (1334g)	0.302957	0.345298	0.361849
HDAC2_extended (2939g)	0.305348	0.344137	0.368506
TP53_extended (380g)	0.305666	0.34051	0.379868
UBTF_extended (1120g)	0.304269	0.348598	0.364809
MAZ_extended (770g)	0.299426	0.339834	0.3725
CEBPG (106g)	0.301117	0.339515	0.355175
CREB3 (188g)	0.300003	0.347798	0.347359
TCF12_extended (40g)	0.321457	0.348767	0.368747
HES6_extended (141g)	0.325377	0.338749	0.378433
SOX4 (513g)	0.326058	0.349646	0.377959
POLR2A (4681g)	0.314727	0.35515	0.361787
SMARCB1_extended (1778g)	0.313133	0.353293	0.360024
HOXD3_extended (123g)	0.316941	0.327454	0.402447
HOXD1_extended (33g)	0.285124	0.300506	0.408449
DUS3L (266g)	0.329352	0.342842	0.366162
MYC (126g)	0.325376	0.343061	0.368424
CREB3L2_extended (38g)	0.327064	0.373384	0.357624
SOX5_extended (21g)	0.305974	0.403622	0.353966
SOX6 (380g)	0.320787	0.37293	0.364577
SOX8 (94g)	0.31683	0.384877	0.365714
SOX10 (337g)	0.317901	0.386205	0.362395
ARNT2_extended (1340g)	0.315905	0.365198	0.351001
SREBF2 (678g)	0.315535	0.364324	0.34929
ZMIZ1_extended (3826g)	0.317966	0.359372	0.356092
EGR1 (1884g)	0.325614	0.368825	0.351906
ZEB1_extended (532g)	0.31629	0.371447	0.354508
GSX1_extended (211g)	0.326015	0.379845	0.354252
NFYC (378g)	0.310078	0.353852	0.357034
BCL11A_extended (23g)	0.30893	0.355643	0.369371
MXD4 (60g)	0.318008	0.378232	0.344633
THRA (217g)	0.311389	0.363476	0.352234
PRNP (49g)	0.318018	0.364452	0.346643
SHOX_extended (42g)	0.320264	0.370756	0.352157
ARNT_extended (13g)	0.290232	0.313209	0.314365
ATF6 (37g)	0.304469	0.336397	0.353617
ZBED1 (59g)	0.319233	0.342903	0.368009
RFX5 (457g)	0.314386	0.346184	0.36392
ELK4 (1871g)	0.312974	0.346025	0.36485
RBBP5 (958g)	0.312475	0.34924	0.358541
USF1_extended (292g)	0.314682	0.3536	0.356828
SETDB1 (65g)	0.315843	0.338168	0.371263
POU2F1 (10g)	0.310795	0.317751	0.331396
MEF2D (28g)	0.327149	0.332355	0.371546
NR3C1 (470g)	0.321047	0.356611	0.352927
MXI1_extended (128g)	0.332643	0.359115	0.335985
FOXK1_extended (38g)	0.333291	0.366523	0.331093
IRF1 (708g)	0.334422	0.36427	0.341319
FOXP1 (92g)	0.340878	0.344296	0.338463
PAX3 (14g)	0.364011	0.297831	0.307932
NFIB (20g)	0.332854	0.345924	0.348316
FOXO3 (22g)	0.320974	0.34937	0.352368
ZNF91_extended (855g)	0.317121	0.354805	0.356633
KDM5A (561g)	0.315945	0.351951	0.359695
KDM5B_extended (2449g)	0.314162	0.348414	0.363216
SMARCC2 (22g)	0.310144	0.35799	0.34145
CREB1_extended (1825g)	0.312961	0.352558	0.356382
CHD2 (508g)	0.315879	0.354436	0.35615
HDAC6_extended (979g)	0.312421	0.355631	0.356917
CUX1_extended (1302g)	0.3117	0.353004	0.353378
SIN3A (12g)	0.303414	0.339615	0.350368
STAT2 (1173g)	0.314497	0.365926	0.335579
IRF9 (980g)	0.317908	0.37842	0.327951
STAT1 (611g)	0.311531	0.377059	0.333163
REST_extended (28g)	0.290939	0.34401	0.319398
IRF7 (237g)	0.295355	0.354137	0.297311
LHX2_extended (137g)	0.284071	0.358378	0.311444
CEBPD (19g)	0.27773	0.309358	0.241285
IRF2 (532g)	0.304197	0.367982	0.315669
STAT3 (34g)	0.306099	0.37329	0.307837
NFATC2 (13g)	0.324397	0.275337	0.305208
KLF6_extended (23g)	0.358029	0.318986	0.332616
ARID5A (11g)	0.327205	0.310408	0.228779
NFIL3 (10g)	0.290903	0.321759	0.298959
NR2E1 (10g)	0.198632	0.310439	0.200006
RCOR1_extended (57g)	0.29688	0.342588	0.317792
MAF_extended (15g)	0.295041	0.36286	0.251195
BACH1_extended (219g)	0.303855	0.347997	0.33014
ETV6_extended (119g)	0.302798	0.352545	0.292441
NR2C1_extended (75g)	0.307473	0.358494	0.31705
BHLHE40_extended (45g)	0.303198	0.326083	0.29214
RELB (11g)	0.210005	0.206974	0.209783
BCL3_extended (122g)	0.26733	0.300489	0.277548
ELK3_extended (85g)	0.27123	0.291439	0.265708
FOSL1 (562g)	0.295501	0.328261	0.332069
FOSL2 (763g)	0.299828	0.333416	0.326872
NFE2L2_extended (86g)	0.304515	0.349703	0.334474
DDIT3 (103g)	0.310489	0.342743	0.332406
TGIF1 (17g)	0.294308	0.295373	0.277093
CEBPB (40g)	0.282002	0.290536	0.277102
TFDP1 (306g)	0.286548	0.326222	0.331166
EZH2 (15g)	0.212467	0.230143	0.232657
E2F7 (642g)	0.277078	0.319801	0.313552
BRCA1 (105g)	0.262896	0.306191	0.280869
E2F8 (408g)	0.28513	0.329142	0.32225
E2F1 (641g)	0.281311	0.329754	0.321995
E2F2 (967g)	0.292212	0.332561	0.335447
SOX11 (22g)	0.302168	0.350666	0.346728
TCF4 (11g)	0.298824	0.363047	0.339745
CREM_extended (12g)	0.284604	0.437816	0.280695
TFAP2A (15g)	0.288412	0.412613	0.31513
KLF12_extended (12g)	0.304952	0.381866	0.320444
CREB5 (17g)	0.323539	0.384392	0.335719
SHOX2_extended (43g)	0.25799	0.429491	0.280524
POU3F3_extended (116g)	0.314069	0.391935	0.327053
IKZF2 (61g)	0.314314	0.398114	0.313632
CTCF (25g)	0.290767	0.331659	0.307081
GTF3C2 (25g)	0.298336	0.339182	0.354458
NFYB (53g)	0.298799	0.335012	0.330863
ZNF331 (51g)	0.299103	0.342626	0.324207
LCORL_extended (22g)	0.28337	0.328936	0.333835
CLOCK (23g)	0.296076	0.346453	0.290698
MLX (231g)	0.309403	0.353834	0.355521
MYEF2_extended (13g)	0.280785	0.329083	0.314222
BBX_extended (35g)	0.305366	0.34538	0.340541
ZNF426 (14g)	0.277481	0.320009	0.307005
ZNF560 (31g)	0.310409	0.341678	0.332602
FOXJ3 (11g)	0.309436	0.345443	0.321118
RFX7_extended (14g)	0.288428	0.341287	0.311032
HOXA3_extended (249g)	0.342393	0.337544	0.364252
HOXA2_extended (98g)	0.314128	0.270833	0.371182
NKX6-1 (12g)	0.281195	0.229359	0.286535
HOXA7 (43g)	0.268567	0.271125	0.351601
HOXA5 (80g)	0.287423	0.349198	0.344928
HOXD4_extended (30g)	0.260305	0.256475	0.369086
HOXC4_extended (74g)	0.272527	0.280802	0.377444
HOXA4 (29g)	0.270241	0.238457	0.386927
TBX1 (15g)	0.225416	0.224296	0.222493
ESR2_extended (17g)	0.229951	0.241507	0.207914
HLF_extended (13g)	0.231081	0.255055	0.21096
FOXD4L5 (16g)	0.210169	0.218148	0.217357
STAT4 (13g)	0.193195	0.208955	0.194565
E2F6_extended (17g)	0.284013	0.30767	0.32583
XBP1 (19g)	0.280295	0.304883	0.332082
ELF1 (13g)	0.227481	0.245011	0.237732
ONECUT1 (13g)	0.221427	0.240258	0.274075
AR (10g)	0.247811	0.276206	0.258181
NFE2L1_extended (12g)	0.280113	0.31456	0.29528
GABPB1_extended (12g)	0.278009	0.307883	0.315514
MAFK_extended (14g)	0.246885	0.235599	0.220315
TCF3_extended (10g)	0.249602	0.222666	0.246066
ZNF225 (11g)	0.248944	0.281065	0.265365
TP63_extended (18g)	0.237244	0.263461	0.236673
GBX2_extended (34g)	0.29679	0.262259	0.281083
TFCP2L1_extended (20g)	0.231403	0.255705	0.220054
ZNF132 (14g)	0.238081	0.253743	0.239287
PLAGL2_extended (10g)	0.221785	0.215234	0.205973
ZNF143_extended (13g)	0.257129	0.308612	0.268594
TLX2_extended (11g)	0.205688	0.216541	0.214906
BRF2_extended (46g)	0.283759	0.352321	0.293767
RBMS1 (13g)	0.260291	0.320799	0.276971
ATF7_extended (18g)	0.313931	0.332558	0.31592
ZNF250_extended (15g)	0.307631	0.340352	0.331245
ZNF670 (42g)	0.302506	0.335631	0.344567
ZNF711 (14g)	0.285106	0.327992	0.324416
HIVEP1_extended (15g)	0.251251	0.279721	0.271607
ZNF274 (21g)	0.319024	0.324381	0.30999
ZNF766 (14g)	0.292046	0.310735	0.286935
POU6F1_extended (30g)	0.301464	0.334596	0.283412
HINFP (17g)	0.311386	0.314292	0.31093
HNF4G (20g)	0.247265	0.262915	0.240496
HOXB2_extended (13g)	0.230361	0.214431	0.257216
ETV2 (10g)	0.218007	0.221439	0.248069
ZFP2_extended (23g)	0.266939	0.306152	0.294558
SOHLH2_extended (15g)	0.256341	0.245534	0.271772
NR2C2_extended (30g)	0.310945	0.346783	0.317147
EP300_extended (26g)	0.314593	0.359876	0.328078
TCF7L2 (12g)	0.302254	0.33167	0.357906
CREB3L4_extended (18g)	0.282926	0.278686	0.318417
MZF1 (12g)	0.292689	0.281387	0.312679
ARID3A (16g)	0.21964	0.287469	0.23217
LEF1_extended (14g)	0.205643	0.277951	0.210274
HESX1_extended (13g)	0.230725	0.252693	0.225591
SMAD3 (30g)	0.282714	0.295727	0.261409
IRF5_extended (18g)	0.249658	0.251233	0.234976
SOX1_extended (23g)	0.268522	0.307568	0.238628
ZNF681 (11g)	0.269872	0.290957	0.301508
JDP2_extended (15g)	0.229457	0.295731	0.223904
SP2_extended (25g)	0.2553	0.293295	0.274138
FOXJ2_extended (13g)	0.244101	0.260427	0.253204
KLF15_extended (29g)	0.268788	0.333354	0.261377
NR3C2 (18g)	0.238971	0.324671	0.233869
LHX9_extended (24g)	0.23054	0.338255	0.212314
GSX2_extended (17g)	0.214189	0.279896	0.212291
FOXO4 (22g)	0.29689	0.335305	0.242639
PAX7 (15g)	0.31793	0.297607	0.227925
RXRA (20g)	0.29982	0.285913	0.26341
SNAI1_extended (42g)	0.312411	0.329987	0.277524
NXPH3 (97g)	0.339952	0.342515	0.307563
KLF11_extended (38g)	0.320314	0.308714	0.295567
POU3F1 (32g)	0.277584	0.294389	0.238678
SPI1 (23g)	0.237425	0.268595	0.220739
ELF4_extended (54g)	0.282668	0.286202	0.269806
RARA (36g)	0.267956	0.274142	0.27855
NFKB1 (80g)	0.287035	0.330717	0.311753
ZNF467_extended (40g)	0.250424	0.285301	0.253242
NFKB2_extended (86g)	0.30152	0.314937	0.313441
ZBTB7B_extended (65g)	0.261168	0.276949	0.272529
MEIS3 (45g)	0.323704	0.350011	0.33212
USF2 (15g)	0.288431	0.294452	0.281347
NR2F6 (76g)	0.309669	0.336528	0.322458
ESRRA (27g)	0.262341	0.306774	0.301126
BRF1 (41g)	0.302927	0.342589	0.332153
SMAP2 (69g)	0.288688	0.342477	0.316257
PATZ1_extended (407g)	0.317571	0.358491	0.351367
ZNF444_extended (317g)	0.321086	0.349028	0.339025
KLF16_extended (113g)	0.302908	0.326541	0.301191
SREBF1_extended (211g)	0.291612	0.332385	0.287367
ZBTB7A_extended (147g)	0.306674	0.336051	0.306787
ALX3 (18g)	0.245266	0.280994	0.253154
TFEB (12g)	0.261142	0.307443	0.271726
POU2F2 (36g)	0.274134	0.355757	0.27554
MEF2C_extended (18g)	0.294597	0.318107	0.297568
ATF6B (15g)	0.30993	0.345023	0.330437
NR1H4 (23g)	0.264507	0.273162	0.24913
TFAP2C (17g)	0.2704	0.27037	0.236833
ETV4 (16g)	0.249604	0.324925	0.220289
MECOM (25g)	0.31968	0.373056	0.281297
THRB_extended (90g)	0.310557	0.407488	0.33254
PPARGC1A_extended (73g)	0.316349	0.403428	0.300463
NR2F2 (12g)	0.294166	0.332042	0.257855
NANOG (17g)	0.267023	0.272857	0.254881
HOXA6_extended (21g)	0.242633	0.232612	0.269056
NR5A2 (11g)	0.223477	0.240643	0.204342
SPIB (65g)	0.327199	0.321291	0.285041
CRX (17g)	0.244916	0.263615	0.221074
HES2_extended (12g)	0.326056	0.35482	0.295674
STAT6 (30g)	0.290404	0.302404	0.270205
ETS1 (25g)	0.316569	0.298989	0.310175
TBX6_extended (14g)	0.234248	0.251419	0.224461
CTCFL_extended (13g)	0.2021	0.209374	0.195305
KLF8_extended (24g)	0.281477	0.300212	0.269834
MLXIPL (14g)	0.235796	0.26629	0.215306
TFAP4 (166g)	0.326515	0.351199	0.326135
NR1I3_extended (277g)	0.326434	0.369271	0.315121
MTA3_extended (74g)	0.315413	0.359342	0.324342
ZNF611 (417g)	0.314486	0.356542	0.333932
PPARA_extended (243g)	0.339632	0.376039	0.321268
FOXN3_extended (139g)	0.325998	0.367358	0.341943
SP4_extended (754g)	0.323852	0.370426	0.341866
RXRB (158g)	0.320874	0.369398	0.329723
CREB3L1_extended (24g)	0.27774	0.365314	0.241467
VSX1_extended (74g)	0.322736	0.390614	0.268061
OTX2 (32g)	0.289217	0.424986	0.240931
NFYA (217g)	0.307653	0.351802	0.339023
MAFG_extended (234g)	0.310307	0.356959	0.346549
POLR3A (498g)	0.318421	0.355924	0.357063
TAF1_extended (273g)	0.317717	0.35466	0.342291

## Sheet: table_S3f
Table S3f: Top 30 OPC-like subpopulation-specific GRNs (SCENIC)
OPC-like-3	OPC-like-1	OPC-like-2
JUNB (17g)	CREM_extended (12g)	HOXD1_extended (33g)
FOS (12g)	SHOX2_extended (43g)	HOXD3_extended (123g)
MAFB_extended (20g)	OTX2 (32g)	HOXA4 (29g)
JUND (26g)	TFAP2A (15g)	E2F4_extended (259g)
PAX3 (14g)	THRB_extended (90g)	TP53_extended (380g)
JUN (35g)	SOX5_extended (21g)	EGR2 (38g)
KLF4_extended (55g)	PPARGC1A_extended (73g)	HES6_extended (141g)
EGR3 (147g)	IKZF2 (61g)	SOX4 (513g)
KLF6_extended (23g)	POU3F3_extended (116g)	HOXC4_extended (74g)
KLF2_extended (26g)	VSX1_extended (74g)	ETV3 (821g)
FOSB (78g)	SOX10 (337g)	ATF4 (65g)
ATF3 (100g)	SOX8 (94g)	KLF10_extended (60g)
SRF (63g)	CREB5 (17g)	MAX_extended (836g)
HOXA3_extended (249g)	KLF12_extended (12g)	MAZ_extended (770g)
EGR2 (38g)	GSX1_extended (211g)	ETV1 (2710g)
FOXP1 (92g)	IRF9 (980g)	MEF2D (28g)
NXPH3 (97g)	MXD4 (60g)	SETDB1 (65g)
PPARA_extended (243g)	STAT1 (611g)	HOXA2_extended (98g)
MAFF_extended (314g)	PPARA_extended (243g)	GTF2F1 (833g)
IRF1 (708g)	CREB3L2_extended (38g)	MAFF_extended (314g)
FOXK1_extended (38g)	STAT3 (34g)	BCL11A_extended (23g)
NFIB (20g)	MECOM (25g)	HOXD4_extended (30g)
MXI1_extended (128g)	SOX6 (380g)	TCF12_extended (40g)
DUS3L (266g)	ZEB1_extended (532g)	E2F3 (677g)
ARID5A (11g)	SHOX_extended (42g)	HDAC2_extended (2939g)
SPIB (65g)	SP4_extended (754g)	MYC (126g)
MEF2D (28g)	RXRB (158g)	BCLAF1 (1459g)
CREB3L2_extended (38g)	NR1I3_extended (277g)	ZBED1 (59g)
TFAP4 (166g)	EGR1 (1884g)	DUS3L (266g)
NR1I3_extended (277g)	IRF2 (532g)	SOX8 (94g)

## Sheet: table_S4a
Table S4a: Differentially active genes (scATAC-seq).
p_val	avg_logFC	pct.1	pct.2	p_val_adj	gene	cluster
3.45e-293	0.645534	0.785	0.381	6.98e-289	MYT1	OPC-like
1.01e-261	0.609575	0.749	0.385	2.03e-257	EPN2	OPC-like
1.9e-238	0.576076	0.732	0.357	3.84e-234	BAI1	OPC-like
2.85e-228	0.507176	0.627	0.246	5.77e-224	CSPG4	OPC-like
5.14e-216	0.527493	0.912	0.684	1.04e-211	XYLT1	OPC-like
3.62e-214	0.476658	0.836	0.502	7.32e-210	POLR2F	OPC-like
2.44e-211	0.494818	0.943	0.771	4.94e-207	NPIPA7	OPC-like
2.49e-206	0.499938	0.782	0.448	5.05e-202	MTSS1	OPC-like
1.66e-205	0.51952	0.795	0.48	3.36e-201	WSCD1	OPC-like
1.02e-199	0.465799	0.728	0.368	2.07e-195	STK32B	OPC-like
1.98e-197	0.457478	0.62	0.268	4.02e-193	C22orf34	OPC-like
3.6e-189	0.444254	0.482	0.15	7.29e-185	COL20A1	OPC-like
2.47e-188	0.46478	0.655	0.293	5e-184	TMEM132D	OPC-like
4.75e-187	0.466668	0.818	0.481	9.62e-183	CNTNAP5	OPC-like
3.58e-185	0.374938	0.392	0.089	7.23e-181	FBN3	OPC-like
2.06e-168	0.466981	0.715	0.396	4.16e-164	SEZ6L	OPC-like
1.41e-161	0.431252	0.757	0.434	2.85e-157	CA10	OPC-like
3.11e-158	0.385247	0.599	0.271	6.29e-154	SLC1A1	OPC-like
7.98e-157	0.310561	0.368	0.094	1.61e-152	S1PR2	OPC-like
2.79e-148	0.39996	0.608	0.299	5.64e-144	CACNG4	OPC-like
3.06e-148	0.321293	0.454	0.16	6.18e-144	OLIG2	OPC-like
3.31e-148	0.411435	0.642	0.331	6.7e-144	RPH3A	OPC-like
5.91e-146	0.389367	0.899	0.668	1.2e-141	DSCAML1	OPC-like
9.51e-145	0.420386	0.856	0.617	1.92e-140	SNTG1	OPC-like
4.94e-142	0.477551	0.796	0.515	9.99e-138	CNTNAP2	OPC-like
5.44e-141	0.347698	0.438	0.154	1.1e-136	SH2D4A	OPC-like
8.24e-141	0.329645	0.442	0.159	1.67e-136	ATP13A5	OPC-like
3.78e-140	0.403834	0.738	0.439	7.64e-136	ASIC2	OPC-like
2.82e-134	0.363509	0.516	0.231	5.7e-130	DNMT1	OPC-like
8.43e-133	0.348418	0.563	0.261	1.71e-128	ELFN2	OPC-like
1.87e-129	0.373984	0.728	0.447	3.78e-125	IGSF21	OPC-like
7.45e-129	0.306184	0.474	0.184	1.51e-124	SOX10	OPC-like
2.12e-126	0.357276	0.897	0.715	4.29e-122	MEGF11	OPC-like
2.33e-122	0.369617	0.806	0.554	4.71e-118	HECW1	OPC-like
1.93e-121	0.292362	0.383	0.132	3.9e-117	NIPAL2	OPC-like
1.19e-120	0.348974	0.597	0.317	2.4e-116	PDGFRA	OPC-like
1.37e-119	0.3229	0.407	0.152	2.77e-115	SHANK3	OPC-like
6.22e-119	0.373401	0.704	0.449	1.26e-114	XKR6	OPC-like
1.47e-117	0.316285	0.5	0.231	2.97e-113	TRAF4	OPC-like
4.94e-117	0.365381	0.902	0.744	9.99e-113	CHST11	OPC-like
1.36e-116	0.270462	0.406	0.15	2.75e-112	TLE6	OPC-like
9.31e-116	0.282509	0.443	0.178	1.88e-111	SLC8A3	OPC-like
2.9e-115	0.229345	0.28	0.067	5.88e-111	ATCAY	OPC-like
1.05e-114	0.314282	0.439	0.183	2.13e-110	KCNK9	OPC-like
1.67e-114	0.295052	0.474	0.205	3.39e-110	SCUBE2	OPC-like
1.45e-113	0.316926	0.435	0.18	2.94e-109	MYEOV	OPC-like
3.92e-111	0.334625	0.909	0.711	7.93e-107	LRRC4C	OPC-like
1.06e-110	0.313391	0.62	0.336	2.14e-106	TOX2	OPC-like
1.1e-110	0.419736	0.782	0.576	2.22e-106	MMP16	OPC-like
3.46e-110	0.242856	0.379	0.132	7.01e-106	PPP1R16B	OPC-like
3.16e-109	0.25016	0.368	0.128	6.39e-105	GPR17	OPC-like
1.36e-108	0.315819	0.927	0.791	2.76e-104	PTPRN2	OPC-like
2.16e-108	0.38977	0.714	0.45	4.38e-104	SGCZ	OPC-like
9.07e-108	0.345046	0.649	0.391	1.83e-103	BMP7	OPC-like
5.61e-107	0.341824	0.626	0.353	1.14e-102	MYO18B	OPC-like
6.31e-107	0.31277	0.577	0.309	1.28e-102	CDH22	OPC-like
4.07e-106	0.37262	0.88	0.701	8.23e-102	TNR	OPC-like
4.66e-106	0.248307	0.315	0.097	9.43e-102	VSTM2B	OPC-like
2.13e-104	0.302617	0.544	0.281	4.31e-100	SNX1	OPC-like
2.96e-104	0.330296	0.729	0.478	6e-100	WWP2	OPC-like
2.91e-102	0.310952	0.499	0.239	5.89e-98	TMEM179	OPC-like
6.02e-102	0.291441	0.584	0.314	1.22e-97	PRKCB	OPC-like
4.29e-101	0.344053	0.71	0.463	8.67e-97	LMF1	OPC-like
9.02e-100	0.346482	0.817	0.617	1.82e-95	CHD7	OPC-like
1.89e-97	0.237152	0.301	0.096	3.82e-93	TMC2	OPC-like
6.4e-97	0.189624	0.224	0.048	1.29e-92	DLL3	OPC-like
1.35e-96	0.312765	0.697	0.44	2.74e-92	XKR4	OPC-like
1.78e-95	0.223025	0.299	0.096	3.6e-91	CMTM5	OPC-like
3.68e-95	0.3065	0.927	0.795	7.44e-91	DSCAM	OPC-like
8.44e-95	0.253334	0.381	0.155	1.71e-90	SEMA7A	OPC-like
2.14e-94	0.358645	0.668	0.405	4.32e-90	CNTN4	OPC-like
2.52e-94	0.338135	0.747	0.51	5.1e-90	SMOC1	OPC-like
3.07e-94	0.324526	0.81	0.607	6.2e-90	KCND3	OPC-like
4.88e-94	0.312972	0.928	0.805	9.87e-90	PRKCA	OPC-like
6.37e-94	0.304844	0.595	0.342	1.29e-89	TMEM63C	OPC-like
1.89e-93	0.305862	0.651	0.397	3.83e-89	LNX1	OPC-like
3.21e-93	0.259424	0.437	0.203	6.49e-89	WNT7B	OPC-like
8.37e-93	0.192193	0.24	0.061	1.69e-88	GPR139	OPC-like
2.53e-92	0.197545	0.26	0.073	5.12e-88	OLIG1	OPC-like
2.64e-92	0.313315	0.922	0.801	5.34e-88	FIP1L1	OPC-like
4.45e-92	0.277879	0.505	0.259	9.01e-88	PPARGC1B	OPC-like
5.07e-92	0.268442	0.624	0.361	1.02e-87	SPSB4	OPC-like
1.04e-90	0.278347	0.715	0.454	2.1e-86	LPPR1	OPC-like
1.46e-89	0.302855	0.77	0.54	2.95e-85	TMEM132C	OPC-like
3.03e-89	0.22791	0.362	0.144	6.14e-85	CPLX2	OPC-like
1.15e-88	0.255844	0.484	0.238	2.33e-84	LIMS2	OPC-like
1.57e-88	0.267124	0.369	0.152	3.18e-84	SLCO4A1	OPC-like
2.14e-88	0.302316	0.75	0.498	4.33e-84	TMEM132B	OPC-like
5.7e-87	0.27245	0.507	0.266	1.15e-82	ARC	OPC-like
1.98e-86	0.26154	0.36	0.151	4e-82	USP43	OPC-like
2.02e-86	0.279011	0.663	0.413	4.09e-82	KCNIP3	OPC-like
8.96e-86	0.246742	0.421	0.196	1.81e-81	POU2F2	OPC-like
1.61e-85	0.269275	0.531	0.29	3.26e-81	KCNQ2	OPC-like
4.32e-85	0.244913	0.452	0.216	8.75e-81	RASGEF1C	OPC-like
9.35e-85	0.309921	0.57	0.341	1.89e-80	ARHGAP35	OPC-like
1.62e-84	0.271587	0.606	0.365	3.28e-80	SULF2	OPC-like
4.76e-84	0.321633	0.767	0.564	9.62e-80	HIP1	OPC-like
2.77e-83	0.241411	0.474	0.243	5.6e-79	SMPD3	OPC-like
3.9e-83	0.293946	0.547	0.314	7.89e-79	C16orf45	OPC-like
3.93e-83	0.193874	0.236	0.068	7.94e-79	SLITRK1	OPC-like
5.47e-83	0.261763	0.379	0.169	1.11e-78	GAD1	OPC-like
1.65e-81	0.231756	0.427	0.198	3.34e-77	TGFA	OPC-like
2.63e-80	0.209609	0.396	0.179	5.33e-76	GPR123	OPC-like
8.28e-80	0.313244	0.587	0.353	1.68e-75	CNBD1	OPC-like
1.75e-79	0.270087	0.484	0.255	3.55e-75	ZFHX4	OPC-like
1.02e-78	0.265226	0.531	0.3	2.06e-74	CUX2	OPC-like
1.03e-78	0.294957	0.644	0.42	2.09e-74	MYO9B	OPC-like
1.04e-78	0.255708	0.698	0.453	2.1e-74	CELF4	OPC-like
1.31e-78	0.239429	0.392	0.182	2.65e-74	KIAA1614	OPC-like
2.07e-78	0.227331	0.336	0.139	4.2e-74	PRKG2	OPC-like
2.68e-78	0.282844	0.548	0.326	5.42e-74	FAM222B	OPC-like
3.63e-78	0.209241	0.279	0.098	7.35e-74	CELF5	OPC-like
9.14e-78	0.265861	0.565	0.333	1.85e-73	ARMC9	OPC-like
9.4e-78	0.269679	0.714	0.487	1.9e-73	NSG2	OPC-like
2.87e-77	0.244	0.392	0.189	5.81e-73	SPRY4	OPC-like
5.87e-77	0.259202	0.658	0.432	1.19e-72	CACNA1A	OPC-like
8.79e-77	0.289258	0.795	0.581	1.78e-72	AFAP1	OPC-like
6.2e-76	0.274016	0.816	0.604	1.25e-71	FAM19A5	OPC-like
3.46e-75	0.210682	0.346	0.151	7e-71	AL589765.1	OPC-like
1.3e-74	0.209735	0.346	0.152	2.63e-70	RIIAD1	OPC-like
2.24e-74	0.157716	0.209	0.056	4.52e-70	GSX1	OPC-like
3.65e-74	0.166062	0.208	0.057	7.38e-70	GAL3ST1	OPC-like
4.35e-74	0.237015	0.508	0.283	8.8e-70	CCND1	OPC-like
4.4e-74	0.241289	0.515	0.284	8.91e-70	FAM184B	OPC-like
4.29e-73	0.283352	0.869	0.687	8.68e-69	FGF14	OPC-like
5.25e-73	0.266152	0.657	0.418	1.06e-68	CPNE4	OPC-like
1.11e-72	0.179095	0.272	0.099	2.25e-68	HRK	OPC-like
2.26e-72	0.277474	0.705	0.485	4.56e-68	RIMS2	OPC-like
3.21e-72	0.210935	0.385	0.179	6.5e-68	NOVA2	OPC-like
5.21e-72	0.212055	0.472	0.25	1.05e-67	DUSP6	OPC-like
1.91e-71	0.168225	0.217	0.064	3.86e-67	SCRT1	OPC-like
2.31e-71	0.192895	0.359	0.164	4.67e-67	FAIM2	OPC-like
3.54e-71	0.242272	0.628	0.395	7.16e-67	MTOR	OPC-like
5.01e-71	0.227096	0.474	0.262	1.01e-66	SHROOM2	OPC-like
7.2e-71	0.266144	0.671	0.455	1.46e-66	DLGAP4	OPC-like
9.45e-71	0.218885	0.393	0.194	1.91e-66	SMAP2	OPC-like
1.21e-70	0.20819	0.322	0.137	2.45e-66	C14orf166B	OPC-like
2.52e-70	0.249773	0.595	0.375	5.1e-66	MYO1D	OPC-like
3.61e-70	0.213091	0.416	0.208	7.3e-66	C12orf76	OPC-like
3.82e-70	0.234103	0.42	0.219	7.74e-66	DUSP4	OPC-like
1.16e-69	0.223001	0.493	0.274	2.34e-65	PRKAR1B	OPC-like
1.62e-69	0.182688	0.275	0.105	3.29e-65	CELF3	OPC-like
2.09e-69	0.267411	0.57	0.35	4.23e-65	SMARCC1	OPC-like
3.12e-69	0.172518	0.247	0.086	6.31e-65	NKX2-2	OPC-like
4.15e-69	0.242631	0.576	0.354	8.4e-65	ETV5	OPC-like
6.25e-69	0.242202	0.545	0.331	1.26e-64	EVI5L	OPC-like
1.29e-68	0.245659	0.649	0.433	2.61e-64	SOGA1	OPC-like
1.75e-68	0.224215	0.452	0.242	3.54e-64	CDKL1	OPC-like
2.54e-68	0.213577	0.391	0.194	5.13e-64	PDE4A	OPC-like
5e-68	0.174242	0.281	0.11	1.01e-63	ATP1A3	OPC-like
9.9e-68	0.248539	0.483	0.271	2e-63	CRISPLD2	OPC-like
1.46e-67	0.206539	0.39	0.192	2.95e-63	SRC	OPC-like
1.47e-67	0.238289	0.454	0.248	2.98e-63	ABCG1	OPC-like
3.65e-67	0.160933	0.235	0.08	7.38e-63	CBLN1	OPC-like
8.4e-67	0.195006	0.372	0.179	1.7e-62	TIMM22	OPC-like
9.19e-67	0.268608	0.862	0.669	1.86e-62	DGKG	OPC-like
1.47e-66	0.225119	0.565	0.344	2.97e-62	LZTS1	OPC-like
2.46e-66	0.150592	0.245	0.085	4.98e-62	PDILT	OPC-like
2.93e-66	0.225757	0.445	0.241	5.93e-62	CDC37	OPC-like
4.42e-66	0.165773	0.225	0.075	8.95e-62	VGF	OPC-like
4.63e-66	0.263652	0.917	0.826	9.37e-62	DPP6	OPC-like
8.75e-66	0.17783	0.291	0.118	1.77e-61	KCNT1	OPC-like
9.28e-66	0.189766	0.383	0.185	1.88e-61	SCN5A	OPC-like
4.37e-65	0.174048	0.298	0.124	8.84e-61	ASCL1	OPC-like
5.83e-65	0.193911	0.342	0.157	1.18e-60	NEU4	OPC-like
6.08e-65	0.22522	0.43	0.229	1.23e-60	RTKN	OPC-like
6.39e-65	0.224326	0.553	0.335	1.29e-60	C8orf46	OPC-like
8.13e-65	0.196689	0.357	0.172	1.64e-60	SYT3	OPC-like
2.22e-64	0.17928	0.297	0.126	4.5e-60	MIF4GD	OPC-like
2.81e-64	0.194107	0.361	0.175	5.68e-60	CREB3L1	OPC-like
2.88e-64	0.237642	0.764	0.565	5.83e-60	KCNQ1	OPC-like
3.68e-64	0.20481	0.491	0.276	7.46e-60	ARHGEF2	OPC-like
4.48e-64	0.214419	0.455	0.25	9.06e-60	KCNH2	OPC-like
4.81e-64	0.195454	0.363	0.176	9.74e-60	TJAP1	OPC-like
2.3e-63	0.195056	0.356	0.172	4.66e-59	CTC-236F12.4	OPC-like
6.92e-63	0.256946	0.692	0.49	1.4e-58	STX8	OPC-like
1.23e-62	0.178922	0.302	0.131	2.5e-58	ZDHHC22	OPC-like
1.28e-62	0.185078	0.392	0.198	2.59e-58	MEX3B	OPC-like
5.95e-62	0.179619	0.273	0.112	1.2e-57	HCN2	OPC-like
6.79e-62	0.203696	0.419	0.223	1.37e-57	FA2H	OPC-like
6.91e-62	0.196043	0.316	0.145	1.4e-57	PLAT	OPC-like
1.82e-61	0.228569	0.613	0.403	3.68e-57	PPP5D1	OPC-like
3.17e-61	0.156512	0.284	0.119	6.41e-57	ABCC6	OPC-like
7.17e-61	0.22288	0.439	0.246	1.45e-56	COL9A3	OPC-like
8.7e-61	0.233941	0.599	0.393	1.76e-56	PLEKHA2	OPC-like
9.32e-61	0.248975	0.61	0.406	1.89e-56	EXTL3	OPC-like
1.29e-60	0.201433	0.414	0.219	2.6e-56	SNAP25	OPC-like
1.66e-60	0.198334	0.392	0.203	3.36e-56	ANKRD55	OPC-like
2.04e-60	0.204225	0.346	0.17	4.13e-56	TEK	OPC-like
2.11e-60	0.195421	0.355	0.174	4.26e-56	EXTL1	OPC-like
3.51e-60	0.227758	0.702	0.5	7.1e-56	LIMD1	OPC-like
3.8e-60	0.1988	0.442	0.246	7.7e-56	LIMA1	OPC-like
7.9e-60	0.224575	0.583	0.37	1.6e-55	RP11-145E5.5	OPC-like
1.17e-59	0.18075	0.34	0.162	2.36e-55	PLLP	OPC-like
1.33e-59	0.276523	0.69	0.497	2.69e-55	BRINP3	OPC-like
2.77e-59	0.155535	0.276	0.116	5.61e-55	UNC5A	OPC-like
2.91e-59	0.213856	0.441	0.25	5.88e-55	LRRC4B	OPC-like
3.81e-59	0.237448	0.724	0.532	7.71e-55	ZMYND8	OPC-like
1.06e-58	0.223191	0.955	0.889	2.14e-54	CSMD1	OPC-like
1.33e-58	0.230936	0.64	0.419	2.68e-54	SHISA9	OPC-like
3.59e-58	0.172562	0.348	0.169	7.26e-54	MYCN	OPC-like
4.17e-58	0.235494	0.536	0.329	8.43e-54	ANO3	OPC-like
4.79e-58	0.244828	0.68	0.475	9.69e-54	RAB31	OPC-like
5.1e-58	0.17989	0.352	0.174	1.03e-53	BEST3	OPC-like
9.48e-58	0.177629	0.278	0.12	1.92e-53	DCX	OPC-like
1.29e-57	0.231386	0.514	0.322	2.61e-53	AKT2	OPC-like
1.66e-57	0.212715	0.63	0.432	3.36e-53	LINGO1	OPC-like
1.84e-57	0.174328	0.324	0.156	3.73e-53	FBXO7	OPC-like
2.53e-57	0.193987	0.418	0.229	5.12e-53	PIP5K1C	OPC-like
1.04e-56	0.171878	0.285	0.126	2.1e-52	PCMTD2	OPC-like
1.11e-56	0.22132	0.579	0.371	2.24e-52	FAM19A1	OPC-like
1.15e-56	0.211783	0.569	0.371	2.34e-52	HUNK	OPC-like
2.62e-56	0.160896	0.263	0.111	5.29e-52	UCK1	OPC-like
2.92e-56	0.162281	0.299	0.136	5.91e-52	GRM4	OPC-like
4.57e-56	0.200749	0.336	0.168	9.24e-52	ITGA8	OPC-like
4.59e-56	0.196906	0.567	0.356	9.28e-52	AKNA	OPC-like
5.01e-56	0.235865	0.89	0.754	1.01e-51	NRXN3	OPC-like
6.03e-56	0.242959	0.863	0.73	1.22e-51	PREX1	OPC-like
9.33e-56	0.224267	0.743	0.563	1.89e-51	C20orf112	OPC-like
1.01e-55	0.176432	0.324	0.156	2.04e-51	DLL1	OPC-like
1.35e-55	0.209171	0.926	0.831	2.73e-51	OPCML	OPC-like
2.46e-55	0.191919	0.452	0.258	4.98e-51	MBTPS1	OPC-like
2.67e-55	0.185679	0.379	0.2	5.39e-51	LINGO3	OPC-like
3.14e-55	0.202296	0.387	0.209	6.36e-51	DNM1	OPC-like
3.68e-55	0.188611	0.382	0.207	7.44e-51	TAB1	OPC-like
6.75e-55	0.177592	0.416	0.228	1.37e-50	EHD4	OPC-like
7.58e-55	0.198953	0.277	0.125	1.53e-50	KIF19	OPC-like
9.13e-55	0.156228	0.285	0.127	1.85e-50	OPRL1	OPC-like
3.05e-54	0.155418	0.284	0.126	6.17e-50	SUSD5	OPC-like
3.88e-54	0.171821	0.309	0.146	7.85e-50	PHF19	OPC-like
4.07e-54	0.131095	0.204	0.072	8.24e-50	ALLC	OPC-like
5.58e-54	0.17929	0.377	0.199	1.13e-49	BPI	OPC-like
5.85e-54	0.239207	0.754	0.544	1.18e-49	GPC5	OPC-like
9.37e-54	0.19457	0.32	0.157	1.9e-49	LAMC3	OPC-like
9.4e-54	0.16838	0.346	0.174	1.9e-49	FANCA	OPC-like
1.29e-53	0.154171	0.285	0.128	2.6e-49	ERBB3	OPC-like
1.97e-53	0.179239	0.456	0.263	3.98e-49	TRIM67	OPC-like
2.12e-53	0.18477	0.462	0.27	4.3e-49	SPATA6L	OPC-like
2.31e-53	0.209225	0.506	0.312	4.67e-49	PAH	OPC-like
2.42e-53	0.191526	0.505	0.309	4.89e-49	MMP2	OPC-like
3.56e-53	0.214569	0.662	0.466	7.21e-49	CORO1C	OPC-like
6.74e-53	0.181307	0.278	0.126	1.36e-48	C9orf171	OPC-like
7.32e-53	0.185323	0.518	0.322	1.48e-48	BDH1	OPC-like
8.32e-53	0.231173	0.796	0.621	1.68e-48	CHRM3	OPC-like
8.82e-53	0.204972	0.536	0.341	1.78e-48	TRIB2	OPC-like
9.56e-53	0.231406	0.859	0.713	1.93e-48	TRAPPC9	OPC-like
1.74e-52	0.146124	0.224	0.088	3.53e-48	SCRT2	OPC-like
2.03e-52	0.226398	0.74	0.564	4.1e-48	SIPA1L3	OPC-like
2.71e-52	0.140732	0.246	0.1	5.48e-48	RAB3B	OPC-like
4.84e-52	0.181609	0.344	0.179	9.79e-48	DNAH17	OPC-like
5.6e-52	0.174026	0.388	0.209	1.13e-47	SAPCD2	OPC-like
8.95e-52	0.207522	0.754	0.55	1.81e-47	2022-03-01	OPC-like
1.38e-51	0.170491	0.29	0.136	2.79e-47	FIBCD1	OPC-like
1.62e-51	0.222165	0.908	0.706	3.27e-47	CTNNA2	OPC-like
1.77e-51	0.147957	0.228	0.093	3.59e-47	FZD8	OPC-like
1.81e-51	0.171171	0.325	0.163	3.66e-47	SHC2	OPC-like
2.5e-51	0.1409	0.239	0.099	5.05e-47	AC007375.1	OPC-like
3.27e-51	0.16595	0.4	0.22	6.61e-47	ELAVL3	OPC-like
4.63e-51	0.17195	0.332	0.164	9.38e-47	DLEU7	OPC-like
7.15e-51	0.159482	0.356	0.184	1.45e-46	2022-03-10	OPC-like
9.03e-51	0.212835	0.56	0.372	1.83e-46	TNKS	OPC-like
1.32e-50	0.156773	0.416	0.233	2.67e-46	KCTD14	OPC-like
1.33e-50	0.155052	0.327	0.165	2.68e-46	ZFP30	OPC-like
1.85e-50	0.174052	0.309	0.154	3.73e-46	RP5-850E9.3	OPC-like
2.94e-50	0.214606	0.644	0.457	5.95e-46	AGO2	OPC-like
3.01e-50	0.163179	0.33	0.17	6.09e-46	CADM4	OPC-like
3.08e-50	0.213132	0.603	0.416	6.22e-46	ADORA1	OPC-like
7.46e-50	0.194475	0.423	0.246	1.51e-45	ST8SIA5	OPC-like
8.4e-50	0.172025	0.44	0.257	1.7e-45	ZNF276	OPC-like
1.05e-49	0.131023	0.333	0.164	2.12e-45	CMTM8	OPC-like
1.24e-49	0.167746	0.258	0.117	2.51e-45	BDNF	OPC-like
1.32e-49	0.183685	0.386	0.216	2.67e-45	EHD3	OPC-like
1.61e-49	0.117961	0.23	0.094	3.25e-45	BMP8B	OPC-like
1.65e-49	0.165784	0.327	0.164	3.34e-45	ARID3A	OPC-like
1.81e-49	0.163845	0.275	0.129	3.66e-45	NLGN3	OPC-like
1.82e-49	0.234753	0.699	0.519	3.68e-45	TBC1D22A	OPC-like
2.22e-49	0.159698	0.291	0.139	4.48e-45	SCAMP5	OPC-like
2.44e-49	0.218085	0.599	0.418	4.94e-45	CYTH1	OPC-like
2.49e-49	0.150116	0.306	0.15	5.03e-45	FAM110A	OPC-like
2.67e-49	0.186082	0.407	0.232	5.4e-45	LPPR5	OPC-like
3.2e-49	0.185842	0.515	0.322	6.47e-45	CHST8	OPC-like
3.78e-49	0.140856	0.366	0.197	7.64e-45	PLAC1	OPC-like
5.08e-49	0.160331	0.31	0.154	1.03e-44	2022-03-04	OPC-like
5.98e-49	0.135369	0.228	0.094	1.21e-44	RP11-834C11.12	OPC-like
7.72e-49	0.23122	0.594	0.406	1.56e-44	FAM19A2	OPC-like
7.87e-49	0.184148	0.656	0.441	1.59e-44	ETS1	OPC-like
1.12e-48	0.189117	0.688	0.491	2.26e-44	AGBL1	OPC-like
2.09e-48	0.169666	0.348	0.186	4.23e-44	DPF1	OPC-like
2.78e-48	0.136918	0.264	0.121	5.63e-44	SIM2	OPC-like
3.38e-48	0.166203	0.418	0.241	6.84e-44	CTNNBL1	OPC-like
4.69e-48	0.16164	0.341	0.18	9.48e-44	SYT16	OPC-like
5.06e-48	0.139754	0.24	0.105	1.02e-43	SHANK1	OPC-like
5.57e-48	0.139658	0.213	0.086	1.13e-43	STMN2	OPC-like
5.98e-48	0.153034	0.262	0.121	1.21e-43	PNMA2	OPC-like
6.29e-48	0.198455	0.576	0.388	1.27e-43	SH3D19	OPC-like
6.57e-48	0.147596	0.252	0.113	1.33e-43	PDE6A	OPC-like
6.95e-48	0.154831	0.252	0.114	1.41e-43	CPPED1	OPC-like
7.16e-48	0.137141	0.218	0.089	1.45e-43	SCG3	OPC-like
1.3e-47	0.225798	0.77	0.596	2.63e-43	PHACTR3	OPC-like
2.25e-47	0.149287	0.346	0.184	4.56e-43	COL2A1	OPC-like
3.08e-47	0.153782	0.253	0.114	6.22e-43	CPA5	OPC-like
3.86e-47	0.158292	0.311	0.157	7.81e-43	MAST1	OPC-like
4.02e-47	0.133336	0.24	0.105	8.12e-43	HRASLS	OPC-like
4.2e-47	0.232374	0.625	0.443	8.5e-43	CLVS1	OPC-like
5.01e-47	0.187433	0.388	0.22	1.01e-42	PEX5L	OPC-like
6.2e-47	0.186735	0.688	0.509	1.25e-42	FAM212B	OPC-like
6.89e-47	0.198877	0.574	0.384	1.39e-42	GABRB3	OPC-like
8.05e-47	0.180401	0.696	0.499	1.63e-42	GFRA1	OPC-like
9.97e-47	0.127483	0.22	0.09	2.02e-42	RAB33A	OPC-like
1.53e-46	0.206751	0.921	0.844	3.1e-42	AGAP1	OPC-like
1.56e-46	0.202674	0.456	0.285	3.16e-42	OLFM2	OPC-like
1.64e-46	0.208142	0.779	0.602	3.31e-42	ZCCHC24	OPC-like
2.05e-46	0.200735	0.885	0.754	4.16e-42	MAGI1	OPC-like
2.2e-46	0.190666	0.552	0.363	4.45e-42	RAB3C	OPC-like
2.51e-46	0.190571	0.435	0.262	5.07e-42	SCEL	OPC-like
3.14e-46	0.148894	0.249	0.113	6.34e-42	C2orf91	OPC-like
3.22e-46	0.144385	0.299	0.149	6.52e-42	GALR1	OPC-like
3.4e-46	0.174346	0.514	0.33	6.87e-42	FAM49B	OPC-like
3.55e-46	0.192024	0.592	0.403	7.18e-42	GLDC	OPC-like
3.64e-46	0.18995	0.525	0.344	7.36e-42	PCDHGC4	OPC-like
3.69e-46	0.136941	0.262	0.122	7.47e-42	JPH4	OPC-like
3.98e-46	0.1882	0.51	0.325	8.06e-42	PCSK2	OPC-like
4.55e-46	0.142281	0.246	0.111	9.2e-42	OPTC	OPC-like
4.66e-46	0.115493	0.251	0.111	9.44e-42	NKAIN1	OPC-like
5.07e-46	0.167075	0.465	0.287	1.03e-41	CRMP1	OPC-like
5.86e-46	0.191429	0.444	0.271	1.19e-41	ATP2C2	OPC-like
6.73e-46	0.136016	0.238	0.104	1.36e-41	LHX2	OPC-like
7.31e-46	0.164732	0.449	0.27	1.48e-41	PSD	OPC-like
7.78e-46	0.222117	0.654	0.467	1.57e-41	AFAP1L2	OPC-like
1e-45	0.214544	0.823	0.648	2.03e-41	GRM7	OPC-like
1.1e-45	0.147807	0.493	0.306	2.22e-41	NDUFC2-KCTD14	OPC-like
1.2e-45	0.21041	0.573	0.387	2.42e-41	FAM120B	OPC-like
1.41e-45	0.209152	0.926	0.842	2.85e-41	SOX6	OPC-like
1.89e-45	0.171457	0.565	0.375	3.82e-41	ABAT	OPC-like
3.02e-45	0.129527	0.262	0.123	6.11e-41	CACNA1I	OPC-like
3.84e-45	0.189245	0.529	0.349	7.77e-41	HIP1R	OPC-like
4.04e-45	0.124796	0.24	0.106	8.18e-41	TBC1D30	OPC-like
8.05e-45	0.127461	0.206	0.084	1.63e-40	HOXC4	OPC-like
1.23e-44	0.131126	0.316	0.16	2.49e-40	MCAM	OPC-like
1.43e-44	0.18382	0.495	0.317	2.9e-40	LBH	OPC-like
2.72e-44	0.124264	0.246	0.112	5.51e-40	GLT1D1	OPC-like
3.35e-44	0.175073	0.538	0.352	6.78e-40	SNRK	OPC-like
3.39e-44	0.132818	0.257	0.12	6.86e-40	ALDH1A3	OPC-like
3.57e-44	0.137902	0.315	0.164	7.21e-40	SYT6	OPC-like
5.28e-44	0.231061	0.656	0.462	1.07e-39	EYS	OPC-like
5.79e-44	0.129635	0.265	0.128	1.17e-39	C19orf81	OPC-like
7.81e-44	0.146573	0.265	0.128	1.58e-39	EBF2	OPC-like
8.7e-44	0.146802	0.221	0.096	1.76e-39	ACSF2	OPC-like
9.14e-44	0.171221	0.603	0.418	1.85e-39	SLC35F3	OPC-like
1.04e-43	0.200463	0.475	0.304	2.1e-39	SLC24A2	OPC-like
1.87e-43	0.145158	0.284	0.142	3.78e-39	C2orf80	OPC-like
1.93e-43	0.13914	0.284	0.143	3.9e-39	STMN4	OPC-like
2.12e-43	0.168226	0.397	0.234	4.29e-39	DENND3	OPC-like
5.51e-43	0.166508	0.378	0.223	1.11e-38	RP11-81K2.1	OPC-like
5.6e-43	0.184594	0.586	0.405	1.13e-38	MUM1	OPC-like
5.97e-43	0.198047	0.627	0.445	1.21e-38	HMGA2	OPC-like
1.28e-42	0.157283	0.313	0.164	2.59e-38	ADAMTS20	OPC-like
1.87e-42	0.170583	0.468	0.299	3.78e-38	SLC27A1	OPC-like
1.9e-42	0.130505	0.301	0.156	3.84e-38	KCNC1	OPC-like
2.33e-42	0.208386	0.757	0.589	4.7e-38	UNC5C	OPC-like
2.71e-42	0.185122	0.574	0.401	5.49e-38	KIF13A	OPC-like
2.97e-42	0.134224	0.216	0.094	6.01e-38	RHBDF2	OPC-like
3.01e-42	0.202907	0.551	0.378	6.09e-38	RPH3AL	OPC-like
3.2e-42	0.166242	0.386	0.228	6.47e-38	IFNGR2	OPC-like
3.65e-42	0.161179	0.335	0.185	7.39e-38	TYRO3	OPC-like
4.94e-42	0.185758	0.73	0.548	1e-37	KCNMB2	OPC-like
5.74e-42	0.125401	0.256	0.123	1.16e-37	RAB17	OPC-like
6.22e-42	0.178483	0.43	0.266	1.26e-37	LEMD1	OPC-like
7.04e-42	0.191967	0.628	0.459	1.42e-37	FCHSD2	OPC-like
7.09e-42	0.194052	0.717	0.54	1.43e-37	MCF2L	OPC-like
7.23e-42	0.200065	0.418	0.257	1.46e-37	SHISA6	OPC-like
1.36e-41	0.138805	0.316	0.17	2.75e-37	RIMS4	OPC-like
1.46e-41	0.174447	0.497	0.318	2.95e-37	GNA14	OPC-like
1.95e-41	0.185197	0.455	0.291	3.95e-37	ADARB1	OPC-like
2.79e-41	0.198232	0.588	0.415	5.65e-37	C21orf49	OPC-like
5.45e-41	0.212271	0.796	0.63	1.1e-36	NRG1	OPC-like
5.57e-41	0.208778	0.66	0.494	1.13e-36	ATP9B	OPC-like
7.39e-41	0.170765	0.415	0.256	1.5e-36	DSEL	OPC-like
9.5e-41	0.165235	0.587	0.404	1.92e-36	TSNARE1	OPC-like
9.83e-41	0.15578	0.476	0.301	1.99e-36	AK8	OPC-like
1.02e-40	0.142495	0.482	0.302	2.07e-36	AJAP1	OPC-like
1.28e-40	0.187181	0.519	0.355	2.59e-36	ZNF114	OPC-like
1.28e-40	0.121247	0.249	0.118	2.59e-36	DLGAP3	OPC-like
1.59e-40	0.151315	0.446	0.273	3.21e-36	RIMBP2	OPC-like
1.8e-40	0.112849	0.427	0.261	3.64e-36	BCAS1	OPC-like
2.17e-40	0.166581	0.55	0.373	4.39e-36	DPYSL5	OPC-like
2.19e-40	0.153768	0.319	0.178	4.42e-36	ZNF343	OPC-like
2.29e-40	0.185766	0.592	0.423	4.63e-36	JAG1	OPC-like
2.33e-40	0.167344	0.89	0.804	4.72e-36	RUNX1	OPC-like
2.41e-40	0.184029	0.551	0.385	4.87e-36	LRFN2	OPC-like
2.42e-40	0.130662	0.316	0.169	4.9e-36	FAM163A	OPC-like
2.97e-40	0.121774	0.266	0.131	6e-36	AGAP2	OPC-like
3.11e-40	0.139571	0.314	0.17	6.29e-36	SLC8A2	OPC-like
3.56e-40	0.156973	0.452	0.285	7.2e-36	HSPA12A	OPC-like
4.47e-40	0.195064	0.648	0.485	9.05e-36	PCDHGB1	OPC-like
4.89e-40	0.194874	0.653	0.49	9.9e-36	PCDHGA1	OPC-like
5.22e-40	0.195103	0.65	0.488	1.06e-35	PCDHGA2	OPC-like
5.26e-40	0.199923	0.73	0.558	1.06e-35	RP11-463C8.4	OPC-like
5.67e-40	0.163154	0.488	0.317	1.15e-35	PCDHGC5	OPC-like
6.43e-40	0.164138	0.475	0.305	1.3e-35	LMCD1	OPC-like
7.5e-40	0.194604	0.648	0.486	1.52e-35	PCDHGA3	OPC-like
8.49e-40	0.195396	0.719	0.551	1.72e-35	SCFD2	OPC-like
9.4e-40	0.177187	0.797	0.636	1.9e-35	ABTB2	OPC-like
1.03e-39	0.197489	0.75	0.595	2.08e-35	NRXN2	OPC-like
1.14e-39	0.149941	0.339	0.19	2.3e-35	PYGL	OPC-like
1.23e-39	0.14287	0.366	0.213	2.48e-35	UGT8	OPC-like
1.28e-39	0.166113	0.509	0.334	2.59e-35	FLRT2	OPC-like
1.3e-39	0.123484	0.269	0.136	2.64e-35	C5orf15	OPC-like
1.53e-39	0.137669	0.39	0.227	3.1e-35	SH2B3	OPC-like
1.86e-39	0.152884	0.387	0.233	3.76e-35	VWC2	OPC-like
2.04e-39	0.181183	0.878	0.773	4.13e-35	KCNIP1	OPC-like
2.56e-39	0.168363	0.512	0.338	5.18e-35	SAMD12	OPC-like
2.61e-39	0.163358	0.915	0.837	5.29e-35	DAB1	OPC-like
2.64e-39	0.190719	0.682	0.515	5.34e-35	BRD4	OPC-like
2.92e-39	0.175027	0.492	0.319	5.92e-35	FARP2	OPC-like
4.18e-39	0.138463	0.273	0.139	8.46e-35	HMCN2	OPC-like
4.49e-39	0.191724	0.637	0.476	9.09e-35	PCDHGA5	OPC-like
5.5e-39	0.130856	0.235	0.112	1.11e-34	CLASRP	OPC-like
6.71e-39	0.14858	0.425	0.26	1.36e-34	SYNE3	OPC-like
7.12e-39	0.191061	0.644	0.482	1.44e-34	PCDHGB2	OPC-like
7.69e-39	0.120282	0.379	0.217	1.56e-34	GDNF	OPC-like
9.52e-39	0.190815	0.644	0.483	1.93e-34	PCDHGA4	OPC-like
9.6e-39	0.191351	0.89	0.778	1.94e-34	ANKS1B	OPC-like
1.06e-38	0.189421	0.635	0.473	2.15e-34	PCDHGA6	OPC-like
1.19e-38	0.189836	0.636	0.475	2.4e-34	PCDHGB3	OPC-like
1.28e-38	0.108511	0.248	0.12	2.58e-34	KCNK12	OPC-like
1.32e-38	0.149149	0.495	0.321	2.68e-34	NETO1	OPC-like
1.47e-38	0.152794	0.45	0.286	2.98e-34	SLC16A7	OPC-like
1.5e-38	0.14306	0.353	0.203	3.04e-34	C1QL1	OPC-like
1.54e-38	0.147615	0.376	0.224	3.11e-34	ATRN	OPC-like
1.91e-38	0.172492	0.445	0.283	3.87e-34	CACNA1G	OPC-like
2.06e-38	0.167586	0.539	0.361	4.18e-34	GRIA2	OPC-like
3.22e-38	0.174452	0.484	0.313	6.52e-34	KCNJ6	OPC-like
3.5e-38	0.116789	0.217	0.1	7.07e-34	SNX22	OPC-like
4.04e-38	0.168167	0.572	0.396	8.18e-34	IL1RAP	OPC-like
4.14e-38	0.181824	0.601	0.428	8.37e-34	FREM2	OPC-like
4.56e-38	0.186426	0.634	0.472	9.23e-34	PCDHGA7	OPC-like
4.61e-38	0.20264	0.852	0.716	9.34e-34	CSMD3	OPC-like
4.72e-38	0.125219	0.27	0.139	9.54e-34	TMEM196	OPC-like
5.28e-38	0.182924	0.61	0.448	1.07e-33	PCDHGA11	OPC-like
5.72e-38	0.18215	0.724	0.554	1.16e-33	XXYLT1	OPC-like
5.78e-38	0.149948	0.503	0.33	1.17e-33	CTC-398G3.6	OPC-like
8.25e-38	0.205552	0.631	0.459	1.67e-33	PTPRJ	OPC-like
8.76e-38	0.128513	0.221	0.103	1.77e-33	UNC13A	OPC-like
9.83e-38	0.134028	0.379	0.226	1.99e-33	JAKMIP3	OPC-like
1.05e-37	0.182446	0.613	0.452	2.12e-33	PCDHGA12	OPC-like
1.06e-37	0.122074	0.292	0.155	2.15e-33	SYT2	OPC-like
1.08e-37	0.126672	0.309	0.169	2.19e-33	SCG5	OPC-like
1.13e-37	0.11502	0.236	0.114	2.28e-33	LRRTM2	OPC-like
1.23e-37	0.171029	0.548	0.38	2.49e-33	NDRG4	OPC-like
1.81e-37	0.128531	0.331	0.186	3.67e-33	GPR124	OPC-like
2.14e-37	0.152277	0.443	0.282	4.34e-33	TLE2	OPC-like
3.28e-37	0.166893	0.339	0.198	6.63e-33	CACNG2	OPC-like
3.48e-37	0.137084	0.299	0.164	7.04e-33	EML2	OPC-like
3.99e-37	0.183096	0.631	0.47	8.08e-33	PCDHGB4	OPC-like
4.08e-37	0.158047	0.624	0.45	8.26e-33	SERGEF	OPC-like
4.18e-37	0.178466	0.598	0.439	8.45e-33	PCDHGC3	OPC-like
4.6e-37	0.192293	0.737	0.584	9.31e-33	RBPJ	OPC-like
5.02e-37	0.158834	0.889	0.763	1.02e-32	PCDH15	OPC-like
5.85e-37	0.119406	0.283	0.149	1.18e-32	GLB1L3	OPC-like
6.36e-37	0.180725	0.622	0.462	1.29e-32	PCDHGA10	OPC-like
6.42e-37	0.179973	0.62	0.46	1.3e-32	PCDHGB7	OPC-like
6.77e-37	0.184715	0.392	0.245	1.37e-32	MSR1	OPC-like
7.35e-37	0.18148	0.627	0.467	1.49e-32	PCDHGA9	OPC-like
8.39e-37	0.167965	0.383	0.235	1.7e-32	DIP2A	OPC-like
9.54e-37	0.181403	0.63	0.47	1.93e-32	PCDHGA8	OPC-like
9.89e-37	0.158891	0.379	0.233	2e-32	APOPT1	OPC-like
1.18e-36	0.152588	0.325	0.19	2.39e-32	RHBDF1	OPC-like
1.32e-36	0.131903	0.302	0.169	2.66e-32	LRRTM1	OPC-like
1.44e-36	0.12069	0.313	0.174	2.92e-32	EBF4	OPC-like
1.58e-36	0.108853	0.382	0.225	3.2e-32	C12orf42	OPC-like
2.29e-36	0.179723	0.624	0.464	4.63e-32	PCDHGB6	OPC-like
4.01e-36	0.149495	0.572	0.388	8.11e-32	CDH8	OPC-like
4.25e-36	0.132219	0.384	0.233	8.59e-32	ELAVL1	OPC-like
4.67e-36	0.114754	0.254	0.128	9.45e-32	HES6	OPC-like
5.47e-36	0.122268	0.356	0.207	1.11e-31	RASSF2	OPC-like
5.49e-36	0.143682	0.508	0.338	1.11e-31	ACAP3	OPC-like
7.75e-36	0.126865	0.458	0.294	1.57e-31	TANGO6	OPC-like
9.12e-36	0.209887	0.588	0.431	1.84e-31	TBCD	OPC-like
1.05e-35	0.172195	0.764	0.608	2.13e-31	C1orf61	OPC-like
1.09e-35	0.143567	0.534	0.368	2.2e-31	LRP5	OPC-like
1.11e-35	0.157958	0.499	0.334	2.25e-31	CBR4	OPC-like
1.14e-35	0.186515	0.624	0.449	2.3e-31	KCNQ3	OPC-like
1.16e-35	0.118476	0.283	0.153	2.34e-31	EGR3	OPC-like
1.22e-35	0.168894	0.583	0.417	2.47e-31	SPG7	OPC-like
1.37e-35	0.166674	0.539	0.372	2.78e-31	WDR25	OPC-like
1.59e-35	0.13963	0.387	0.237	3.21e-31	ZFHX2	OPC-like
1.81e-35	0.159662	0.678	0.508	3.67e-31	ANO10	OPC-like
2.31e-35	0.17411	0.653	0.492	4.67e-31	DOCK9	OPC-like
2.58e-35	0.126456	0.316	0.179	5.21e-31	TTL	OPC-like
2.64e-35	0.146586	0.315	0.181	5.34e-31	ORAOV1	OPC-like
2.74e-35	0.1134	0.265	0.14	5.55e-31	TIAF1	OPC-like
3.49e-35	0.143134	0.357	0.213	7.07e-31	GRIK5	OPC-like
3.8e-35	0.124292	0.343	0.2	7.69e-31	PPP2R3B	OPC-like
4.73e-35	0.13847	0.375	0.227	9.57e-31	KIF3C	OPC-like
4.88e-35	0.119797	0.466	0.297	9.87e-31	CERS4	OPC-like
5.25e-35	0.171037	0.826	0.7	1.06e-30	SLC24A3	OPC-like
5.28e-35	0.170785	0.591	0.426	1.07e-30	PRKCZ	OPC-like
6.59e-35	0.157528	0.576	0.402	1.33e-30	ZNF618	OPC-like
6.95e-35	0.133428	0.396	0.245	1.41e-30	ISOC2	OPC-like
9.27e-35	0.107523	0.235	0.117	1.87e-30	RCOR2	OPC-like
1.04e-34	0.126023	0.264	0.14	2.11e-30	NDUFAF5	OPC-like
1.05e-34	0.122543	0.292	0.162	2.12e-30	C11orf91	OPC-like
1.32e-34	0.179892	0.605	0.447	2.67e-30	TBC1D14	OPC-like
1.47e-34	0.110634	0.207	0.098	2.97e-30	ZNF831	OPC-like
1.55e-34	0.135918	0.247	0.128	3.13e-30	GALNT9	OPC-like
1.65e-34	0.164715	0.58	0.414	3.34e-30	BCL11B	OPC-like
1.69e-34	0.120026	0.273	0.146	3.42e-30	C8orf86	OPC-like
2.32e-34	0.12595	0.353	0.21	4.7e-30	MNAT1	OPC-like
2.54e-34	0.13147	0.361	0.216	5.14e-30	CDK2AP1	OPC-like
2.69e-34	0.122911	0.24	0.122	5.45e-30	DNMT3B	OPC-like
3.38e-34	0.104327	0.22	0.106	6.84e-30	IFITM10	OPC-like
3.69e-34	0.179302	0.875	0.739	7.47e-30	DCC	OPC-like
3.77e-34	0.19158	0.721	0.567	7.62e-30	PTK2	OPC-like
3.87e-34	0.187657	0.825	0.71	7.84e-30	KDM4B	OPC-like
4.27e-34	0.141659	0.376	0.231	8.64e-30	UBE2O	OPC-like
4.71e-34	0.145864	0.305	0.174	9.54e-30	TCFL5	OPC-like
5.14e-34	0.136177	0.38	0.236	1.04e-29	RP11-1021N1.1	OPC-like
5.14e-34	0.106209	0.22	0.108	1.04e-29	KANK4	OPC-like
5.59e-34	0.104444	0.315	0.178	1.13e-29	EFCAB5	OPC-like
6.08e-34	0.125623	0.265	0.143	1.23e-29	ADAT3	OPC-like
6.55e-34	0.189078	0.631	0.48	1.33e-29	NOVA1	OPC-like
6.59e-34	0.122258	0.383	0.236	1.33e-29	C11orf96	OPC-like
7.8e-34	0.165123	0.931	0.851	1.58e-29	TRIO	OPC-like
1.09e-33	0.153512	0.684	0.5	2.21e-29	TMEFF2	OPC-like
1.17e-33	0.176352	0.823	0.709	2.38e-29	VAV2	OPC-like
1.18e-33	0.144328	0.348	0.21	2.38e-29	PTPN11	OPC-like
1.18e-33	0.129016	0.323	0.187	2.4e-29	DYNLRB1	OPC-like
1.26e-33	0.137502	0.351	0.212	2.55e-29	CYP7B1	OPC-like
1.54e-33	0.177319	0.771	0.585	3.12e-29	FAM155A	OPC-like
1.6e-33	0.129368	0.327	0.191	3.24e-29	CARD8	OPC-like
1.62e-33	0.17211	0.771	0.63	3.28e-29	PTCH1	OPC-like
1.64e-33	0.124219	0.388	0.241	3.31e-29	MATR3	OPC-like
1.91e-33	0.111201	0.249	0.13	3.87e-29	GGN	OPC-like
2.32e-33	0.157868	0.276	0.153	4.7e-29	ASS1	OPC-like
2.6e-33	0.135082	0.316	0.184	5.27e-29	TNN	OPC-like
3.32e-33	0.152161	0.46	0.305	6.72e-29	CD59	OPC-like
4.06e-33	0.125413	0.345	0.207	8.22e-29	SLITRK3	OPC-like
4.3e-33	0.11465	0.218	0.109	8.71e-29	BMP6	OPC-like
5.08e-33	0.123634	0.336	0.199	1.03e-28	BEGAIN	OPC-like
5.4e-33	0.165565	0.694	0.537	1.09e-28	BRINP1	OPC-like
5.49e-33	0.187729	0.657	0.475	1.11e-28	DLC1	OPC-like
5.52e-33	0.113617	0.256	0.136	1.12e-28	SPRED3	OPC-like
6.61e-33	0.126558	0.253	0.136	1.34e-28	C3orf55	OPC-like
7.07e-33	0.117652	0.294	0.165	1.43e-28	ASIC1	OPC-like
7.13e-33	0.119736	0.323	0.189	1.44e-28	CCNE2	OPC-like
7.18e-33	0.155108	0.419	0.271	1.45e-28	TUSC3	OPC-like
8.77e-33	0.115047	0.265	0.143	1.77e-28	MICAL1	OPC-like
1.04e-32	0.207777	0.424	0.285	2.11e-28	CALN1	OPC-like
1.05e-32	0.153403	0.583	0.41	2.12e-28	KCNH8	OPC-like
1.05e-32	0.128809	0.3	0.172	2.12e-28	ZNF43	OPC-like
1.16e-32	0.151519	0.481	0.323	2.34e-28	ASIC4	OPC-like
1.41e-32	0.127693	0.351	0.212	2.85e-28	C21orf62	OPC-like
1.98e-32	0.181861	0.7	0.541	4.01e-28	NOL4	OPC-like
2.03e-32	0.105587	0.275	0.149	4.1e-28	DNAH10	OPC-like
2.03e-32	0.171585	0.48	0.322	4.11e-28	FSTL5	OPC-like
2.47e-32	0.1058	0.409	0.256	5e-28	C19orf44	OPC-like
2.57e-32	0.169657	0.714	0.548	5.21e-28	FAM101A	OPC-like
2.79e-32	0.20385	0.739	0.589	5.65e-28	ZFPM2	OPC-like
3.15e-32	0.165366	0.719	0.577	6.37e-28	PBX3	OPC-like
3.42e-32	0.169019	0.622	0.454	6.92e-28	ZNF827	OPC-like
3.72e-32	0.13444	0.288	0.164	7.53e-28	SCAMP4	OPC-like
4.47e-32	0.131595	0.378	0.237	9.05e-28	RP11-178L8.4	OPC-like
4.61e-32	0.152563	0.444	0.295	9.33e-28	2022-09-08	OPC-like
4.73e-32	0.191253	0.774	0.64	9.57e-28	GPM6A	OPC-like
5.01e-32	0.130738	0.316	0.189	1.01e-27	LIPE	OPC-like
5.11e-32	0.136233	0.352	0.216	1.03e-27	ABHD6	OPC-like
6.33e-32	0.149794	0.422	0.275	1.28e-27	CACNA2D2	OPC-like
7.92e-32	0.137784	0.367	0.23	1.6e-27	ZNF254	OPC-like
8.54e-32	0.132971	0.346	0.21	1.73e-27	HAPLN1	OPC-like
9.46e-32	0.111362	0.237	0.122	1.91e-27	LMX1B	OPC-like
1.11e-31	0.124801	0.358	0.22	2.24e-27	TSPAN31	OPC-like
1.14e-31	0.125846	0.378	0.239	2.3e-27	UQCC1	OPC-like
1.66e-31	0.102101	0.234	0.121	3.35e-27	EIF4EBP1	OPC-like
1.82e-31	0.123803	0.361	0.223	3.68e-27	ECE2	OPC-like
1.92e-31	0.14281	0.555	0.397	3.89e-27	GNG2	OPC-like
2.27e-31	0.136863	0.425	0.276	4.6e-27	HEXB	OPC-like
2.45e-31	0.187427	0.512	0.367	4.96e-27	EHMT1	OPC-like
2.66e-31	0.16714	0.474	0.324	5.38e-27	ZMAT4	OPC-like
2.89e-31	0.114961	0.3	0.174	5.85e-27	GPR19	OPC-like
2.9e-31	0.108118	0.292	0.167	5.87e-27	MRPL23	OPC-like
3.17e-31	0.153047	0.25	0.135	6.41e-27	IQSEC3	OPC-like
3.91e-31	0.106489	0.339	0.203	7.92e-27	THOP1	OPC-like
4.87e-31	0.110628	0.247	0.131	9.85e-27	SLCO2A1	OPC-like
5.33e-31	0.141244	0.365	0.231	1.08e-26	PDGFRL	OPC-like
5.84e-31	0.153128	0.44	0.292	1.18e-26	AKAP12	OPC-like
6.48e-31	0.150111	0.523	0.367	1.31e-26	ANK1	OPC-like
8.57e-31	0.171578	0.716	0.572	1.73e-26	APP	OPC-like
1.04e-30	0.135637	0.768	0.612	2.1e-26	FGF12	OPC-like
1.24e-30	0.141003	0.742	0.581	2.5e-26	PID1	OPC-like
1.33e-30	0.105759	0.214	0.109	2.7e-26	KIF18B	OPC-like
1.51e-30	0.156271	0.593	0.431	3.05e-26	ST6GAL1	OPC-like
1.54e-30	0.143605	0.518	0.363	3.12e-26	DUSP16	OPC-like
1.58e-30	0.118249	0.325	0.195	3.2e-26	AL583828.1	OPC-like
1.7e-30	0.12436	0.335	0.202	3.44e-26	NPLOC4	OPC-like
2.06e-30	0.117165	0.29	0.167	4.16e-26	DMTN	OPC-like
2.68e-30	0.103955	0.34	0.206	5.41e-26	GPR162	OPC-like
2.99e-30	0.102	0.311	0.182	6.05e-26	GCNT2	OPC-like
3.64e-30	0.14894	0.386	0.249	7.36e-26	HELZ	OPC-like
4.12e-30	0.129505	0.484	0.327	8.33e-26	KCNH5	OPC-like
4.44e-30	0.16284	0.702	0.557	8.98e-26	ALCAM	OPC-like
4.61e-30	0.11211	0.279	0.159	9.33e-26	CSPG5	OPC-like
4.75e-30	0.133847	0.434	0.29	9.61e-26	SMIM20	OPC-like
4.77e-30	0.116671	0.372	0.235	9.65e-26	AGPAT6	OPC-like
4.79e-30	0.15479	0.512	0.358	9.69e-26	RP11-73M18.2	OPC-like
4.91e-30	0.108455	0.368	0.229	9.93e-26	KLHDC4	OPC-like
4.94e-30	0.135961	0.422	0.279	1e-25	CAMSAP1	OPC-like
5.44e-30	0.106693	0.332	0.201	1.1e-25	MYLK4	OPC-like
5.51e-30	0.102667	0.3	0.173	1.12e-25	FERMT1	OPC-like
8.19e-30	0.100106	0.312	0.184	1.66e-25	VAPB	OPC-like
8.47e-30	0.100686	0.23	0.122	1.71e-25	NCAN	OPC-like
8.53e-30	0.129058	0.432	0.286	1.73e-25	USP25	OPC-like
8.97e-30	0.183925	0.674	0.538	1.81e-25	RBFOX1	OPC-like
9.81e-30	0.149274	0.689	0.523	1.98e-25	MYO3B	OPC-like
1.07e-29	0.112848	0.307	0.184	2.17e-25	INF2	OPC-like
1.09e-29	0.169825	0.686	0.532	2.21e-25	KIAA0556	OPC-like
1.2e-29	0.121982	0.534	0.37	2.43e-25	AMOTL2	OPC-like
1.21e-29	0.114689	0.386	0.244	2.44e-25	GAS1	OPC-like
1.23e-29	0.11046	0.254	0.141	2.49e-25	CYP26B1	OPC-like
1.23e-29	0.162915	0.877	0.768	2.5e-25	APBB2	OPC-like
1.43e-29	0.130466	0.67	0.496	2.9e-25	NTNG1	OPC-like
1.46e-29	0.114537	0.272	0.155	2.95e-25	LYSMD2	OPC-like
1.83e-29	0.105125	0.321	0.19	3.71e-25	MYBPHL	OPC-like
2.4e-29	0.109976	0.252	0.14	4.85e-25	ZNF568	OPC-like
2.45e-29	0.108873	0.217	0.111	4.96e-25	RBL1	OPC-like
2.52e-29	0.120385	0.353	0.219	5.09e-25	B3GNTL1	OPC-like
2.59e-29	0.160923	0.656	0.5	5.24e-25	ACTN4	OPC-like
2.93e-29	0.143037	0.566	0.412	5.93e-25	NAV3	OPC-like
3.29e-29	0.142407	0.558	0.396	6.66e-25	PVRL1	OPC-like
3.5e-29	0.130348	0.409	0.269	7.09e-25	COL9A1	OPC-like
3.78e-29	0.141659	0.612	0.449	7.65e-25	GFOD1	OPC-like
3.87e-29	0.13261	0.373	0.24	7.83e-25	GNPTAB	OPC-like
4.17e-29	0.123718	0.491	0.335	8.43e-25	ABHD8	OPC-like
4.74e-29	0.116511	0.382	0.242	9.6e-25	MRPL34	OPC-like
5.03e-29	0.17065	0.847	0.719	1.02e-24	LDLRAD4	OPC-like
5.13e-29	0.132037	0.544	0.383	1.04e-24	BICD2	OPC-like
5.2e-29	0.133582	0.379	0.241	1.05e-24	SLC45A4	OPC-like
6.28e-29	0.16238	0.777	0.645	1.27e-24	TCF12	OPC-like
6.68e-29	0.126016	0.492	0.337	1.35e-24	SNTG2	OPC-like
7.33e-29	0.110446	0.343	0.211	1.48e-24	MRPL48	OPC-like
7.5e-29	0.137595	0.744	0.593	1.52e-24	ADAMTS17	OPC-like
8.19e-29	0.10037	0.312	0.187	1.66e-24	RPS9	OPC-like
8.24e-29	0.105908	0.417	0.271	1.67e-24	DDC8	OPC-like
8.84e-29	0.11825	0.409	0.269	1.79e-24	PPM1F	OPC-like
9.01e-29	0.129185	0.424	0.279	1.82e-24	HERC1	OPC-like
9.05e-29	0.150421	0.731	0.603	1.83e-24	RALGAPA2	OPC-like
9.07e-29	0.136047	0.627	0.472	1.83e-24	SHC3	OPC-like
1.05e-28	0.104423	0.322	0.196	2.12e-24	RAB3IP	OPC-like
1.1e-28	0.137903	0.376	0.247	2.23e-24	KCNJ16	OPC-like
1.12e-28	0.115048	0.334	0.205	2.27e-24	GABRB2	OPC-like
1.32e-28	0.128754	0.49	0.341	2.66e-24	PIP5K1B	OPC-like
1.48e-28	0.127058	0.506	0.36	3e-24	DOPEY2	OPC-like
1.56e-28	0.109819	0.265	0.151	3.16e-24	POMT1	OPC-like
1.68e-28	0.118296	0.315	0.19	3.4e-24	TCEA2	OPC-like
1.88e-28	0.12395	0.402	0.264	3.8e-24	SLAIN1	OPC-like
1.98e-28	0.111469	0.41	0.269	4.01e-24	SIRT2	OPC-like
2.64e-28	0.128459	0.42	0.282	5.34e-24	TSHZ3	OPC-like
2.93e-28	0.162448	0.853	0.747	5.92e-24	C9orf3	OPC-like
3.32e-28	0.117588	0.336	0.21	6.73e-24	PRKAR1A	OPC-like
3.44e-28	0.119344	0.353	0.225	6.97e-24	B4GALT6	OPC-like
3.6e-28	0.112552	0.297	0.177	7.29e-24	PRDM8	OPC-like
3.62e-28	0.100753	0.212	0.111	7.33e-24	SLC22A18AS	OPC-like
4.48e-28	0.103018	0.353	0.221	9.07e-24	FAM211A	OPC-like
5.26e-28	0.16437	0.496	0.356	1.06e-23	EXD3	OPC-like
5.26e-28	0.107384	0.438	0.29	1.07e-23	LGR5	OPC-like
5.64e-28	0.115556	0.317	0.195	1.14e-23	ZBTB46	OPC-like
6.16e-28	0.103549	0.34	0.212	1.25e-23	LMO1	OPC-like
6.58e-28	0.111824	0.201	0.103	1.33e-23	GATA4	OPC-like
7e-28	0.104146	0.318	0.191	1.42e-23	SLC38A10	OPC-like
9.08e-28	0.113604	0.345	0.218	1.84e-23	RACGAP1	OPC-like
9.57e-28	0.128505	0.494	0.346	1.94e-23	C14orf80	OPC-like
1.01e-27	0.111905	0.545	0.384	2.05e-23	TRERF1	OPC-like
1.02e-27	0.128801	0.44	0.299	2.06e-23	NRF1	OPC-like
1.02e-27	0.126242	0.388	0.254	2.07e-23	CHDH	OPC-like
1.11e-27	0.118386	0.499	0.345	2.25e-23	FXYD6-FXYD2	OPC-like
1.42e-27	0.115591	0.397	0.261	2.87e-23	XPO6	OPC-like
1.7e-27	0.159679	0.364	0.239	3.44e-23	SPOCK3	OPC-like
1.8e-27	0.139241	0.587	0.427	3.64e-23	TRHDE	OPC-like
1.94e-27	0.138016	0.816	0.688	3.93e-23	SLC35F1	OPC-like
2.17e-27	0.102189	0.326	0.201	4.38e-23	AP3M2	OPC-like
2.28e-27	0.125883	0.312	0.19	4.62e-23	SRRM3	OPC-like
2.76e-27	0.11657	0.474	0.331	5.59e-23	ADCY1	OPC-like
3.25e-27	0.134953	0.44	0.299	6.57e-23	MYH14	OPC-like
3.65e-27	0.101699	0.339	0.212	7.38e-23	ZNF763	OPC-like
4.43e-27	0.108808	0.455	0.306	8.97e-23	FXYD6	OPC-like
4.43e-27	0.116429	0.459	0.32	8.97e-23	TTC3	OPC-like
5.24e-27	0.118758	0.5	0.353	1.06e-22	MBOAT2	OPC-like
7.88e-27	0.133086	0.467	0.323	1.59e-22	C15orf26	OPC-like
7.92e-27	0.108295	0.351	0.224	1.6e-22	KIAA1239	OPC-like
8.49e-27	0.139575	0.838	0.709	1.72e-22	MACROD1	OPC-like
9.08e-27	0.10131	0.253	0.144	1.84e-22	FANCI	OPC-like
9.54e-27	0.12791	0.419	0.283	1.93e-22	RNF157	OPC-like
1.03e-26	0.101646	0.343	0.216	2.09e-22	HAUS7	OPC-like
1.05e-26	0.118186	0.433	0.293	2.12e-22	PAK3	OPC-like
1.08e-26	0.115386	0.312	0.192	2.18e-22	FYB	OPC-like
1.19e-26	0.11962	0.48	0.336	2.42e-22	NRIP1	OPC-like
1.39e-26	0.10993	0.269	0.159	2.82e-22	LPL	OPC-like
1.71e-26	0.103136	0.307	0.19	3.46e-22	HAUS8	OPC-like
1.72e-26	0.127042	0.475	0.332	3.49e-22	SOGA2	OPC-like
1.79e-26	0.102856	0.231	0.129	3.62e-22	RUNDC3A	OPC-like
2.03e-26	0.175079	0.823	0.695	4.1e-22	RP11-127H5.1	OPC-like
2.35e-26	0.118596	0.416	0.282	4.76e-22	RAB2A	OPC-like
2.64e-26	0.1062	0.328	0.207	5.35e-22	MMP17	OPC-like
2.68e-26	0.105099	0.36	0.23	5.43e-22	JPH3	OPC-like
2.7e-26	0.129229	0.408	0.274	5.46e-22	NEK10	OPC-like
3.07e-26	0.136861	0.427	0.296	6.21e-22	PCDH1	OPC-like
3.15e-26	0.148071	0.846	0.74	6.38e-22	RPTOR	OPC-like
3.37e-26	0.113371	0.515	0.362	6.83e-22	C11orf58	OPC-like
3.46e-26	0.135568	0.625	0.473	7e-22	STK10	OPC-like
3.51e-26	0.111583	0.343	0.22	7.11e-22	MOK	OPC-like
4.67e-26	0.119637	0.487	0.347	9.46e-22	NAA60	OPC-like
4.98e-26	0.116663	0.395	0.265	1.01e-21	B3GAT1	OPC-like
5.14e-26	0.134012	0.606	0.456	1.04e-21	COLGALT2	OPC-like
5.82e-26	0.137209	0.6	0.457	1.18e-21	BCOR	OPC-like
5.91e-26	0.147044	0.614	0.458	1.19e-21	EDIL3	OPC-like
6.15e-26	0.110736	0.694	0.546	1.24e-21	NDUFAF6	OPC-like
6.55e-26	0.166252	0.591	0.451	1.32e-21	PTPRS	OPC-like
6.8e-26	0.107265	0.291	0.178	1.38e-21	RAD21L1	OPC-like
7.58e-26	0.119167	0.466	0.322	1.53e-21	MAP3K1	OPC-like
8.02e-26	0.101339	0.392	0.263	1.62e-21	PRKDC	OPC-like
9.02e-26	0.110388	0.338	0.216	1.82e-21	PLEKHB1	OPC-like
9.1e-26	0.115233	0.387	0.256	1.84e-21	AATK	OPC-like
9.23e-26	0.132593	0.356	0.235	1.87e-21	CDC25B	OPC-like
9.32e-26	0.132178	0.369	0.24	1.88e-21	PARD6G	OPC-like
9.42e-26	0.103339	0.48	0.336	1.91e-21	KCNK10	OPC-like
9.6e-26	0.100227	0.333	0.21	1.94e-21	S100B	OPC-like
9.81e-26	0.13433	0.542	0.397	1.99e-21	PEPD	OPC-like
9.96e-26	0.111125	0.372	0.244	2.02e-21	SGTA	OPC-like
1.06e-25	0.104818	0.341	0.214	2.15e-21	ARHGAP20	OPC-like
1.09e-25	0.134391	0.303	0.19	2.2e-21	SEZ6	OPC-like
1.11e-25	0.106232	0.523	0.373	2.25e-21	C10orf90	OPC-like
1.36e-25	0.123784	0.633	0.477	2.75e-21	ATP8A2	OPC-like
1.45e-25	0.113417	0.485	0.342	2.93e-21	RUSC2	OPC-like
1.62e-25	0.104541	0.298	0.184	3.28e-21	CTC-326K19.6	OPC-like
1.72e-25	0.115508	0.491	0.35	3.47e-21	REEP3	OPC-like
1.72e-25	0.123997	0.379	0.251	3.49e-21	DPY19L3	OPC-like
1.75e-25	0.148983	0.559	0.413	3.54e-21	KLC1	OPC-like
1.75e-25	0.1175	0.473	0.333	3.55e-21	KIAA0232	OPC-like
1.76e-25	0.151331	0.422	0.293	3.56e-21	TAF4	OPC-like
1.78e-25	0.155474	0.938	0.855	3.6e-21	DLG2	OPC-like
2.15e-25	0.11951	0.374	0.25	4.35e-21	AGAP3	OPC-like
3.51e-25	0.118778	0.582	0.437	7.1e-21	HLCS	OPC-like
3.53e-25	0.113857	0.353	0.232	7.15e-21	STX16	OPC-like
3.78e-25	0.127226	0.35	0.222	7.66e-21	IQCJ	OPC-like
3.91e-25	0.125087	0.492	0.35	7.9e-21	MPZL1	OPC-like
4.09e-25	0.101196	0.265	0.157	8.28e-21	SWAP70	OPC-like
4.5e-25	0.145731	0.45	0.318	9.09e-21	PCNT	OPC-like
4.61e-25	0.113154	0.317	0.201	9.32e-21	SUGP2	OPC-like
5.19e-25	0.116307	0.389	0.257	1.05e-20	CNTNAP4	OPC-like
5.95e-25	0.123935	0.376	0.252	1.2e-20	TPH2	OPC-like
6.17e-25	0.108571	0.3	0.187	1.25e-20	WNK3	OPC-like
6.88e-25	0.103682	0.247	0.144	1.39e-20	EPHX2	OPC-like
7.96e-25	0.129741	0.923	0.844	1.61e-20	MACROD2	OPC-like
8.04e-25	0.102814	0.36	0.233	1.63e-20	KCNIP2	OPC-like
8.1e-25	0.100598	0.29	0.177	1.64e-20	ENC1	OPC-like
9.81e-25	0.161068	0.63	0.477	1.98e-20	GALNTL6	OPC-like
9.85e-25	0.109871	0.509	0.365	1.99e-20	SLC12A8	OPC-like
1.06e-24	0.163418	0.797	0.675	2.14e-20	LARGE	OPC-like
1.12e-24	0.134741	0.478	0.341	2.27e-20	SCOC	OPC-like
1.15e-24	0.118049	0.457	0.319	2.33e-20	PTPLB	OPC-like
1.17e-24	0.114536	0.411	0.277	2.36e-20	BCAT1	OPC-like
1.57e-24	0.103394	0.403	0.273	3.18e-20	DGCR2	OPC-like
1.58e-24	0.107282	0.295	0.184	3.2e-20	BRSK1	OPC-like
1.72e-24	0.101359	0.244	0.141	3.49e-20	NDRG3	OPC-like
1.75e-24	0.142946	0.62	0.486	3.54e-20	DIAPH1	OPC-like
1.86e-24	0.1492	0.828	0.721	3.77e-20	PSD3	OPC-like
1.94e-24	0.104202	0.484	0.339	3.92e-20	EVL	OPC-like
2.2e-24	0.136206	0.617	0.477	4.44e-20	SPSB1	OPC-like
2.28e-24	0.101879	0.257	0.154	4.61e-20	BRD1	OPC-like
2.71e-24	0.127787	0.498	0.363	5.48e-20	PHF21B	OPC-like
2.85e-24	0.126949	0.54	0.401	5.78e-20	CTC-429P9.4	OPC-like
3.03e-24	0.117311	0.534	0.389	6.12e-20	BASP1	OPC-like
3.17e-24	0.127982	0.626	0.488	6.41e-20	NLGN4X	OPC-like
3.93e-24	0.120044	0.476	0.335	7.95e-20	BCAN	OPC-like
4.38e-24	0.210441	0.713	0.594	8.87e-20	SLIT1	OPC-like
6.05e-24	0.132525	0.637	0.5	1.22e-19	THSD4	OPC-like
6.34e-24	0.113063	0.475	0.343	1.28e-19	DENND5A	OPC-like
6.55e-24	0.10585	0.349	0.229	1.33e-19	CTD-3138B18.4	OPC-like
6.85e-24	0.10721	0.46	0.323	1.39e-19	DACT3	OPC-like
7.31e-24	0.101977	0.26	0.156	1.48e-19	CBLN2	OPC-like
8.49e-24	0.133075	0.456	0.324	1.72e-19	TMTC4	OPC-like
8.56e-24	0.115248	0.528	0.383	1.73e-19	RIT2	OPC-like
8.89e-24	0.10488	0.413	0.283	1.8e-19	CDK8	OPC-like
9.37e-24	0.154911	0.661	0.531	1.9e-19	CTNNA1	OPC-like
9.68e-24	0.137093	0.59	0.449	1.96e-19	PKD1L1	OPC-like
1.04e-23	0.103699	0.403	0.272	2.11e-19	STX10	OPC-like
1.16e-23	0.115995	0.475	0.338	2.35e-19	DNAJC6	OPC-like
1.19e-23	0.116848	0.657	0.5	2.41e-19	ZNF516	OPC-like
1.31e-23	0.121403	0.48	0.342	2.66e-19	SLC6A1	OPC-like
1.44e-23	0.113077	0.44	0.309	2.91e-19	DSCR3	OPC-like
1.5e-23	0.131879	0.568	0.431	3.04e-19	CCND2	OPC-like
1.57e-23	0.127523	0.435	0.306	3.17e-19	LEPROTL1	OPC-like
1.64e-23	0.118227	0.489	0.351	3.32e-19	KCNC3	OPC-like
2.32e-23	0.136517	0.729	0.584	4.7e-19	RAI1	OPC-like
2.52e-23	0.131436	0.63	0.489	5.1e-19	SORBS2	OPC-like
2.8e-23	0.133139	0.638	0.49	5.66e-19	KAT2B	OPC-like
3.28e-23	0.100675	0.324	0.211	6.64e-19	AATF	OPC-like
3.32e-23	0.113072	0.443	0.314	6.72e-19	GATM	OPC-like
3.45e-23	0.203323	0.711	0.593	6.99e-19	MGLL	OPC-like
3.85e-23	0.111674	0.363	0.241	7.79e-19	IL16	OPC-like
4.55e-23	0.108203	0.293	0.187	9.21e-19	SPRY1	OPC-like
4.57e-23	0.115886	0.466	0.332	9.24e-19	MAP6	OPC-like
5.19e-23	0.133888	0.49	0.351	1.05e-18	DTNB	OPC-like
5.28e-23	0.106896	0.399	0.272	1.07e-18	EXOC2	OPC-like
8.15e-23	0.13054	0.667	0.524	1.65e-18	ERC1	OPC-like
8.69e-23	0.100977	0.302	0.192	1.76e-18	CERKL	OPC-like
9.08e-23	0.133331	0.637	0.494	1.84e-18	ARPP21	OPC-like
9.19e-23	0.114293	0.397	0.27	1.86e-18	CDC73	OPC-like
9.23e-23	0.127877	0.389	0.266	1.87e-18	HS3ST5	OPC-like
9.32e-23	0.132778	0.476	0.352	1.89e-18	PIK3R2	OPC-like
1.14e-22	0.151741	0.654	0.519	2.31e-18	TNK2	OPC-like
1.46e-22	0.108418	0.332	0.214	2.96e-18	DAPK2	OPC-like
1.6e-22	0.127204	0.485	0.361	3.24e-18	NXN	OPC-like
1.77e-22	0.112798	0.545	0.4	3.59e-18	HSD17B12	OPC-like
1.83e-22	0.148223	0.827	0.686	3.7e-18	KCNIP4	OPC-like
2.49e-22	0.119158	0.544	0.408	5.03e-18	NELL1	OPC-like
2.51e-22	0.130946	0.591	0.444	5.09e-18	KCNS3	OPC-like
2.6e-22	0.11037	0.529	0.386	5.25e-18	IER2	OPC-like
3.35e-22	0.117012	0.512	0.378	6.77e-18	TOP1	OPC-like
3.4e-22	0.100852	0.434	0.304	6.87e-18	KAT7	OPC-like
4.31e-22	0.141436	0.482	0.357	8.71e-18	ZNF512B	OPC-like
4.31e-22	0.110599	0.464	0.331	8.73e-18	ZSCAN5A	OPC-like
4.49e-22	0.131541	0.654	0.513	9.08e-18	LRP1	OPC-like
4.96e-22	0.126887	0.528	0.393	1e-17	GNAS	OPC-like
5.27e-22	0.100415	0.319	0.207	1.07e-17	CTC-490E21.12	OPC-like
5.52e-22	0.127037	0.531	0.399	1.12e-17	EPB41L1	OPC-like
5.58e-22	0.127645	0.429	0.304	1.13e-17	RSRC1	OPC-like
6.2e-22	0.125187	0.704	0.566	1.25e-17	SYNE1	OPC-like
6.26e-22	0.120699	0.499	0.375	1.27e-17	ABHD12	OPC-like
6.85e-22	0.105791	0.367	0.251	1.39e-17	STAT5B	OPC-like
7.5e-22	0.10968	0.426	0.3	1.52e-17	SCARB2	OPC-like
8.59e-22	0.10896	0.545	0.403	1.74e-17	CLASP2	OPC-like
9.97e-22	0.106613	0.558	0.427	2.02e-17	TSHZ1	OPC-like
1e-21	0.124357	0.598	0.455	2.02e-17	TAOK3	OPC-like
1.03e-21	0.128758	0.647	0.517	2.08e-17	ACACA	OPC-like
1.06e-21	0.116612	0.36	0.244	2.15e-17	ERICH1	OPC-like
1.1e-21	0.129604	0.701	0.565	2.22e-17	CDKAL1	OPC-like
1.19e-21	0.13316	0.778	0.648	2.42e-17	VTI1A	OPC-like
1.28e-21	0.114534	0.588	0.44	2.59e-17	RYR2	OPC-like
1.57e-21	0.151874	0.78	0.668	3.17e-17	HOOK2	OPC-like
1.62e-21	0.100184	0.505	0.369	3.28e-17	TUBB2B	OPC-like
1.71e-21	0.151643	0.713	0.575	3.46e-17	CNTN1	OPC-like
1.74e-21	0.10857	0.438	0.311	3.52e-17	CDRT4	OPC-like
1.8e-21	0.11122	0.528	0.392	3.64e-17	ATAD2	OPC-like
2.05e-21	0.107822	0.472	0.338	4.15e-17	TENC1	OPC-like
2.16e-21	0.121337	0.713	0.578	4.37e-17	PSMG4	OPC-like
2.24e-21	0.103525	0.444	0.314	4.54e-17	SALL3	OPC-like
2.47e-21	0.115339	0.278	0.177	5e-17	TLL1	OPC-like
2.53e-21	0.121595	0.608	0.466	5.12e-17	CACNA1D	OPC-like
3.1e-21	0.123497	0.674	0.547	6.27e-17	CTD-3222D19.2	OPC-like
3.12e-21	0.102248	0.313	0.206	6.31e-17	PRMT2	OPC-like
3.17e-21	0.100923	0.319	0.211	6.41e-17	MYADM	OPC-like
3.37e-21	0.131253	0.593	0.461	6.82e-17	NR1H2	OPC-like
3.38e-21	0.118948	0.564	0.424	6.85e-17	PPFIBP1	OPC-like
3.46e-21	0.101628	0.541	0.408	7.01e-17	PPFIA3	OPC-like
4.2e-21	0.120788	0.566	0.435	8.49e-17	DOCK3	OPC-like
4.28e-21	0.130133	0.317	0.211	8.66e-17	CD96	OPC-like
4.29e-21	0.103995	0.343	0.232	8.69e-17	CEP41	OPC-like
4.31e-21	0.108677	0.469	0.345	8.71e-17	RP11-1055B8.6	OPC-like
4.53e-21	0.110393	0.421	0.299	9.17e-17	STX16-NPEPL1	OPC-like
4.95e-21	0.101242	0.281	0.179	1e-16	SAMHD1	OPC-like
5.34e-21	0.125885	0.488	0.36	1.08e-16	PXDNL	OPC-like
5.67e-21	0.103495	0.504	0.367	1.15e-16	USP24	OPC-like
6.61e-21	0.106576	0.386	0.267	1.34e-16	AC003006.7	OPC-like
6.71e-21	0.119464	0.613	0.476	1.36e-16	PCDH17	OPC-like
6.89e-21	0.128429	0.663	0.518	1.39e-16	KCNAB1	OPC-like
7.1e-21	0.103155	0.457	0.33	1.44e-16	INSR	OPC-like
1.05e-20	0.100065	0.392	0.274	2.12e-16	AC003002.4	OPC-like
1.12e-20	0.113437	0.52	0.39	2.26e-16	GSG1L	OPC-like
1.92e-20	0.105067	0.449	0.326	3.89e-16	FDFT1	OPC-like
2.23e-20	0.108627	0.498	0.364	4.51e-16	PROM1	OPC-like
2.35e-20	0.12322	0.864	0.785	4.75e-16	CDH4	OPC-like
2.45e-20	0.104624	0.504	0.367	4.96e-16	BRSK2	OPC-like
3.57e-20	0.111026	0.76	0.61	7.21e-16	RASGEF1B	OPC-like
3.58e-20	0.125568	0.674	0.534	7.24e-16	GABRG3	OPC-like
4.66e-20	0.100665	0.456	0.335	9.44e-16	MLXIP	OPC-like
5.03e-20	0.119195	0.606	0.47	1.02e-15	DIP2B	OPC-like
6.79e-20	0.124545	0.718	0.593	1.37e-15	ABHD2	OPC-like
8.45e-20	0.102579	0.468	0.342	1.71e-15	TMEM189-UBE2V1	OPC-like
8.45e-20	0.102579	0.468	0.342	1.71e-15	TMEM189	OPC-like
8.49e-20	0.121591	0.561	0.431	1.72e-15	ZNF775	OPC-like
9.02e-20	0.117436	0.732	0.606	1.82e-15	NCAM2	OPC-like
1.01e-19	0.109123	0.372	0.26	2.03e-15	RYK	OPC-like
1.07e-19	0.107593	0.55	0.42	2.17e-15	TUB	OPC-like
1.09e-19	0.113393	0.515	0.385	2.21e-15	KCNB2	OPC-like
1.12e-19	0.100777	0.374	0.261	2.26e-15	PRR5-ARHGAP8	OPC-like
1.17e-19	0.101958	0.425	0.302	2.37e-15	SV2C	OPC-like
1.4e-19	0.127432	0.769	0.646	2.84e-15	TPD52	OPC-like
1.51e-19	0.102826	0.471	0.347	3.05e-15	ZNF709	OPC-like
1.54e-19	0.100128	0.374	0.261	3.12e-15	ARHGAP8	OPC-like
1.6e-19	0.105038	0.331	0.225	3.25e-15	CYGB	OPC-like
1.61e-19	0.130921	0.527	0.399	3.25e-15	ANKS1A	OPC-like
1.82e-19	0.140586	0.727	0.576	3.67e-15	GALNT13	OPC-like
1.87e-19	0.113272	0.581	0.452	3.78e-15	IGF2BP2	OPC-like
2.45e-19	0.100126	0.382	0.268	4.95e-15	KCNA2	OPC-like
2.49e-19	0.116633	0.695	0.555	5.04e-15	NFASC	OPC-like
2.84e-19	0.112718	0.54	0.414	5.75e-15	GALNT7	OPC-like
3.41e-19	0.123741	0.907	0.81	6.9e-15	DLGAP1	OPC-like
3.44e-19	0.100961	0.437	0.318	6.96e-15	CDK19	OPC-like
3.46e-19	0.163225	0.821	0.72	7e-15	RPS6KA2	OPC-like
4.01e-19	0.106202	0.333	0.227	8.1e-15	PRCD	OPC-like
5.04e-19	0.116378	0.599	0.47	1.02e-14	SH3KBP1	OPC-like
5.18e-19	0.104348	0.698	0.563	1.05e-14	RAPGEF4	OPC-like
6.24e-19	0.120439	0.474	0.348	1.26e-14	LRRC7	OPC-like
6.33e-19	0.115315	0.899	0.814	1.28e-14	PDE4B	OPC-like
6.61e-19	0.119066	0.622	0.481	1.34e-14	MCTP1	OPC-like
9.78e-19	0.134146	0.736	0.62	1.98e-14	SOX5	OPC-like
1.47e-18	0.108489	0.627	0.49	2.97e-14	ARNT2	OPC-like
1.64e-18	0.107019	0.622	0.494	3.31e-14	CTTNBP2	OPC-like
2.31e-18	0.101078	0.207	0.126	4.68e-14	SPRN	OPC-like
2.73e-18	0.100221	0.632	0.491	5.52e-14	ARHGAP31	OPC-like
3.24e-18	0.102004	0.583	0.455	6.56e-14	DNM2	OPC-like
3.28e-18	0.101292	0.403	0.291	6.63e-14	ZNF250	OPC-like
3.52e-18	0.104392	0.348	0.243	7.13e-14	BIN3	OPC-like
4.46e-18	0.104119	0.706	0.571	9.02e-14	TSC22D1	OPC-like
4.7e-18	0.124583	0.714	0.598	9.5e-14	PHACTR1	OPC-like
1.01e-17	0.108215	0.412	0.3	2.05e-13	ATP6AP1L	OPC-like
1.24e-17	0.109635	0.524	0.405	2.51e-13	PMEPA1	OPC-like
1.27e-17	0.115173	0.72	0.618	2.56e-13	NR6A1	OPC-like
1.94e-17	0.120513	0.697	0.574	3.93e-13	TMEM178B	OPC-like
1.96e-17	0.105269	0.385	0.277	3.96e-13	TMEM74	OPC-like
2.16e-17	0.14941	0.759	0.65	4.38e-13	COL22A1	OPC-like
2.93e-17	0.10834	0.663	0.532	5.92e-13	TNRC6B	OPC-like
3.01e-17	0.179985	0.805	0.715	6.08e-13	ARHGAP19-SLIT1	OPC-like
3.65e-17	0.13004	0.708	0.592	7.4e-13	SNX29	OPC-like
5.01e-17	0.104245	0.812	0.696	1.01e-12	IQSEC1	OPC-like
6.2e-17	0.105915	0.483	0.367	1.25e-12	LAMC1	OPC-like
6.56e-17	0.104494	0.846	0.754	1.33e-12	TIAM1	OPC-like
9.42e-17	0.122144	0.791	0.673	1.91e-12	BAI3	OPC-like
1.09e-16	0.112497	0.532	0.414	2.2e-12	OVOL2	OPC-like
1.57e-16	0.103272	0.306	0.213	3.17e-12	CNTN6	OPC-like
1.59e-16	0.100593	0.408	0.3	3.21e-12	TSPAN15	OPC-like
1.81e-16	0.128795	0.534	0.423	3.66e-12	GRIA3	OPC-like
2.05e-16	0.107181	0.656	0.536	4.15e-12	MIDN	OPC-like
2.1e-16	0.102352	0.598	0.476	4.24e-12	STK3	OPC-like
4.38e-16	0.115824	0.692	0.563	8.86e-12	HUS1	OPC-like
4.54e-16	0.114838	0.514	0.397	9.19e-12	COL5A1	OPC-like
7.14e-16	0.1045	0.587	0.474	1.44e-11	CIRBP	OPC-like
8.66e-16	0.111781	0.883	0.813	1.75e-11	DIP2C	OPC-like
1.05e-15	0.10052	0.31	0.219	2.12e-11	ABCC3	OPC-like
1.49e-15	0.101549	0.876	0.787	3.01e-11	PTPRT	OPC-like
2.04e-15	0.13521	0.718	0.594	4.12e-11	SPOCK1	OPC-like
2.22e-15	0.11151	0.779	0.676	4.5e-11	PHLPP1	OPC-like
2.65e-15	0.108764	0.456	0.347	5.36e-11	DIDO1	OPC-like
2.93e-15	0.101273	0.728	0.604	5.93e-11	NCOA2	OPC-like
4.78e-15	0.106421	0.584	0.465	9.67e-11	SH3RF1	OPC-like
1.05e-14	0.101939	0.689	0.573	2.13e-10	ITGA9	OPC-like
1.89e-14	0.12167	0.879	0.801	3.83e-10	NLGN1	OPC-like
3.51e-14	0.104719	0.686	0.559	7.1e-10	PEBP4	OPC-like
4.05e-14	0.11255	0.69	0.574	8.19e-10	ZNF704	OPC-like
5.88e-14	0.100593	0.404	0.305	1.19e-09	C4orf22	OPC-like
1.69e-13	0.111866	0.723	0.612	3.43e-09	RABGAP1L	OPC-like
2.05e-13	0.102767	0.43	0.329	4.15e-09	BANK1	OPC-like
4.53e-13	0.102509	0.32	0.235	9.17e-09	OFCC1	OPC-like
7.71e-13	0.104085	0.835	0.726	1.56e-08	DPP10	OPC-like
4.66e-12	0.105838	0.873	0.808	9.44e-08	KANK1	OPC-like
5.87e-12	0.100921	0.432	0.335	1.19e-07	OSBP2	OPC-like
1.27e-11	0.108832	0.721	0.624	2.57e-07	MARK4	OPC-like
1.77e-11	0.117675	0.627	0.518	3.57e-07	UNC5D	OPC-like
0	0.815712	0.87	0.599	0	ADCY2	AC-like
0	0.764102	0.86	0.598	0	KCNN3	AC-like
1.68e-230	0.612966	0.836	0.627	3.4e-226	ARHGEF10L	AC-like
6.1e-217	0.482878	0.966	0.95	1.23e-212	NAV2	AC-like
4.98e-214	0.508236	0.889	0.745	1.01e-209	SORBS1	AC-like
2.61e-204	0.606665	0.663	0.38	5.28e-200	INMT-FAM188B	AC-like
8.08e-194	0.53897	0.77	0.579	1.63e-189	GABBR2	AC-like
6.26e-186	0.558739	0.763	0.55	1.27e-181	ITPKB	AC-like
5.37e-180	0.493537	0.327	0.064	1.09e-175	HSPB8	AC-like
8.02e-177	0.533709	0.613	0.322	1.62e-172	CD44	AC-like
2.42e-161	0.509926	0.538	0.256	4.9e-157	NNMT	AC-like
1.85e-153	0.531503	0.803	0.65	3.74e-149	SH3PXD2A	AC-like
4.49e-152	0.529402	0.597	0.352	9.09e-148	FAM188B	AC-like
2.99e-144	0.488356	0.801	0.659	6.05e-140	GLI2	AC-like
9.3e-141	0.394833	0.342	0.101	1.88e-136	GRHL3	AC-like
1.95e-135	0.493444	0.487	0.241	3.94e-131	AQP1	AC-like
1.91e-131	0.467366	0.718	0.527	3.86e-127	AHDC1	AC-like
1.21e-130	0.468117	0.613	0.395	2.46e-126	KIF6	AC-like
1.58e-129	0.429538	0.776	0.649	3.21e-125	LIMCH1	AC-like
6.02e-129	0.442027	0.555	0.307	1.22e-124	THBS3	AC-like
1.16e-123	0.40333	0.831	0.718	2.35e-119	TTC7A	AC-like
6e-121	0.414417	0.359	0.133	1.21e-116	C1orf87	AC-like
1.16e-118	0.410303	0.731	0.557	2.34e-114	SLC1A2	AC-like
1.12e-116	0.461375	0.701	0.561	2.26e-112	PITPNM2	AC-like
1.37e-115	0.474854	0.602	0.401	2.77e-111	GFAP	AC-like
3.26e-115	0.407414	0.788	0.678	6.59e-111	DCLK1	AC-like
3.6e-114	0.356042	0.355	0.132	7.29e-110	ALPK3	AC-like
5.78e-113	0.423881	0.581	0.373	1.17e-108	HS6ST1	AC-like
1.69e-110	0.427882	0.635	0.432	3.42e-106	RASSF4	AC-like
1.14e-107	0.372186	0.424	0.199	2.3e-103	ABCC9	AC-like
2.16e-107	0.30491	0.947	0.906	4.38e-103	ZMIZ1	AC-like
2.4e-107	0.413517	0.494	0.272	4.85e-103	SLC28A1	AC-like
1.61e-104	0.361599	0.906	0.856	3.26e-100	PRDM16	AC-like
2.92e-104	0.289429	0.305	0.101	5.92e-100	AQP4	AC-like
1.15e-99	0.349702	0.895	0.846	2.32e-95	GLIS3	AC-like
2.85e-99	0.268159	0.246	0.066	5.77e-95	CDX1	AC-like
1.73e-98	0.345431	0.363	0.156	3.5e-94	FAM189A2	AC-like
5.52e-97	0.302698	0.29	0.099	1.12e-92	CD99	AC-like
9.08e-97	0.405935	0.427	0.225	1.84e-92	RASL12	AC-like
1.28e-96	0.359029	0.724	0.581	2.58e-92	BMPR1B	AC-like
1.6e-94	0.321127	0.908	0.861	3.23e-90	TENM4	AC-like
2.46e-94	0.29842	0.929	0.889	4.97e-90	AUTS2	AC-like
1.91e-93	0.414337	0.62	0.453	3.87e-89	DAPK1	AC-like
3.46e-93	0.421833	0.645	0.486	6.99e-89	IQGAP2	AC-like
1.36e-91	0.320563	0.299	0.112	2.75e-87	HOGA1	AC-like
1.68e-91	0.352369	0.466	0.264	3.4e-87	SMAD6	AC-like
3.83e-90	0.357152	0.785	0.712	7.75e-86	RP11-144F15.1	AC-like
4.31e-90	0.376251	0.462	0.268	8.71e-86	HVCN1	AC-like
3.53e-89	0.358707	0.536	0.336	7.14e-85	MYOF	AC-like
1.91e-88	0.377208	0.753	0.683	3.86e-84	LRIG1	AC-like
6.14e-88	0.388423	0.778	0.689	1.24e-83	SUFU	AC-like
3.46e-86	0.364364	0.697	0.577	7e-82	RFX4	AC-like
3.64e-86	0.340584	0.778	0.709	7.36e-82	DTNA	AC-like
5.28e-86	0.366621	0.382	0.192	1.07e-81	KCNQ4	AC-like
3.76e-85	0.314314	0.364	0.17	7.6e-81	ALDH3B1	AC-like
9.36e-85	0.379361	0.652	0.501	1.89e-80	ROR1	AC-like
2.86e-84	0.34181	0.409	0.214	5.79e-80	SMCO4	AC-like
4.89e-84	0.270714	0.285	0.107	9.9e-80	DHRS3	AC-like
2.22e-83	0.38649	0.501	0.319	4.5e-79	DAAM2	AC-like
5.18e-83	0.27499	0.273	0.098	1.05e-78	PHKG1	AC-like
9.05e-83	0.366511	0.509	0.326	1.83e-78	SLC6A11	AC-like
4e-82	0.366571	0.493	0.314	8.1e-78	RGMA	AC-like
5.86e-81	0.356938	0.581	0.415	1.19e-76	GRAMD3	AC-like
1.44e-80	0.276955	0.294	0.119	2.92e-76	RANBP3L	AC-like
1.49e-80	0.310125	0.318	0.139	3.01e-76	DLEC1	AC-like
4.62e-80	0.321579	0.371	0.184	9.34e-76	FLNC	AC-like
1.65e-79	0.3716	0.422	0.238	3.35e-75	CRB2	AC-like
1.7e-79	0.364579	0.536	0.37	3.44e-75	PRR5L	AC-like
3.73e-79	0.326974	0.367	0.185	7.55e-75	MMRN2	AC-like
5.27e-79	0.34238	0.644	0.496	1.07e-74	EEPD1	AC-like
7.23e-79	0.360788	0.474	0.299	1.46e-74	RASGEF1A	AC-like
1.45e-78	0.346048	0.777	0.695	2.94e-74	CTBP2	AC-like
3.37e-78	0.358416	0.476	0.296	6.81e-74	TNXB	AC-like
1.24e-76	0.117917	1	1	2.51e-72	CKS1B	AC-like
1.96e-76	0.298303	0.362	0.178	3.97e-72	YAP1	AC-like
6.79e-76	0.339314	0.572	0.409	1.37e-71	FAM65B	AC-like
7.27e-75	0.354448	0.627	0.465	1.47e-70	LTBP1	AC-like
2.41e-73	0.343932	0.71	0.606	4.89e-69	CACHD1	AC-like
2.83e-73	0.329858	0.703	0.593	5.73e-69	UBTD1	AC-like
1.04e-72	0.326605	0.404	0.23	2.09e-68	DNAI2	AC-like
1.79e-72	0.389275	0.659	0.555	3.62e-68	ZFHX3	AC-like
1.97e-72	0.274608	0.924	0.905	3.98e-68	NTRK2	AC-like
2.08e-72	0.382261	0.552	0.415	4.22e-68	MAPK4	AC-like
1.38e-71	0.233152	0.225	0.076	2.8e-67	FAM181A	AC-like
3.02e-71	0.329628	0.394	0.223	6.11e-67	GPR161	AC-like
1.56e-69	0.323702	0.688	0.554	3.16e-65	GLI3	AC-like
2.67e-69	0.346553	0.552	0.402	5.39e-65	RFTN1	AC-like
1.85e-68	0.225207	0.232	0.083	3.74e-64	S1PR1	AC-like
3.16e-68	0.331199	0.61	0.474	6.39e-64	VPS13D	AC-like
1.32e-67	0.339954	0.559	0.392	2.66e-63	PAPPA2	AC-like
2e-67	0.341184	0.619	0.482	4.04e-63	FAM134B	AC-like
3.03e-67	0.345584	0.467	0.304	6.13e-63	PFKFB2	AC-like
1.1e-66	0.328176	0.784	0.728	2.23e-62	ZBTB16	AC-like
1.93e-66	0.373516	0.595	0.469	3.91e-62	COL23A1	AC-like
2.36e-65	0.265559	0.311	0.15	4.78e-61	TBC1D10A	AC-like
4.22e-65	0.302591	0.753	0.663	8.53e-61	FAT3	AC-like
2.95e-64	0.262753	0.289	0.134	5.96e-60	AEBP1	AC-like
7.5e-64	0.323033	0.877	0.811	1.52e-59	PRKG1	AC-like
8.92e-64	0.30439	0.674	0.575	1.8e-59	BCL2	AC-like
2.57e-63	0.343319	0.518	0.378	5.2e-59	KLHL25	AC-like
1.44e-61	0.254762	0.26	0.111	2.91e-57	ECM2	AC-like
2.8e-61	0.302507	0.473	0.322	5.66e-57	SCARA3	AC-like
3.33e-61	0.346508	0.666	0.572	6.75e-57	PFKFB3	AC-like
4.77e-61	0.316713	0.692	0.624	9.66e-57	ZNRF3	AC-like
7.8e-61	0.225734	0.215	0.081	1.58e-56	ID3	AC-like
8.04e-61	0.303307	0.416	0.26	1.63e-56	CSRP1	AC-like
2.35e-60	0.282401	0.767	0.7	4.75e-56	WWTR1	AC-like
2.01e-59	0.315435	0.461	0.308	4.06e-55	ITGBL1	AC-like
2.57e-58	0.193623	0.217	0.084	5.2e-54	PLEKHG6	AC-like
3.35e-58	0.256035	0.933	0.912	6.79e-54	RAD51B	AC-like
5.91e-58	0.313058	0.546	0.409	1.2e-53	PRTFDC1	AC-like
1.02e-57	0.295328	0.436	0.282	2.06e-53	ELN	AC-like
1.04e-57	0.252938	0.268	0.126	2.1e-53	BCMO1	AC-like
1.11e-57	0.3033	0.642	0.519	2.24e-53	PLXDC2	AC-like
3.8e-57	0.310849	0.594	0.488	7.69e-53	ACO2	AC-like
4.28e-57	0.30842	0.22	0.089	8.65e-53	SERPINA3	AC-like
5.42e-57	0.248121	0.301	0.152	1.1e-52	VASN	AC-like
8.18e-57	0.301485	0.737	0.661	1.65e-52	MXI1	AC-like
1.58e-56	0.300486	0.47	0.323	3.19e-52	SYNPO2	AC-like
4.69e-56	0.314958	0.394	0.25	9.49e-52	EFHD1	AC-like
6.81e-56	0.359206	0.538	0.412	1.38e-51	MEGF6	AC-like
1.58e-55	0.291197	0.857	0.824	3.2e-51	SYN3	AC-like
1.87e-55	0.300566	0.615	0.493	3.77e-51	DLG5	AC-like
2.53e-54	0.287633	0.365	0.214	5.12e-50	POU2AF1	AC-like
2.76e-54	0.263917	0.828	0.807	5.58e-50	PITPNC1	AC-like
5.17e-54	0.31668	0.588	0.485	1.05e-49	RP11-47I22.4	AC-like
1.04e-53	0.289345	0.662	0.567	2.11e-49	PLEKHA7	AC-like
2.28e-53	0.275764	0.33	0.186	4.61e-49	GALNT15	AC-like
3.58e-52	0.260198	0.394	0.246	7.25e-48	BBOX1	AC-like
5.8e-52	0.295931	0.749	0.684	1.17e-47	LIPA	AC-like
1.06e-51	0.306616	0.557	0.439	2.15e-47	PFKP	AC-like
7.91e-51	0.269549	0.648	0.541	1.6e-46	FOXK1	AC-like
1.58e-50	0.247609	0.761	0.693	3.19e-46	KCNQ5	AC-like
2.91e-50	0.273124	0.487	0.353	5.88e-46	NLN	AC-like
3.3e-50	0.398768	0.49	0.371	6.69e-46	TIMP3	AC-like
3.45e-50	0.278401	0.551	0.432	6.98e-46	GPR39	AC-like
3.61e-50	0.263654	0.348	0.204	7.3e-46	SPARC	AC-like
5.89e-50	0.286698	0.66	0.554	1.19e-45	SORL1	AC-like
7.9e-50	0.33909	0.547	0.429	1.6e-45	CDHR3	AC-like
1.56e-49	0.298171	0.754	0.69	3.16e-45	2022-12-01	AC-like
2.85e-49	0.21332	0.242	0.113	5.77e-45	ADRA1D	AC-like
4.54e-49	0.216336	0.256	0.126	9.19e-45	SNTA1	AC-like
6.96e-49	0.273527	0.645	0.558	1.41e-44	STON2	AC-like
7.07e-49	0.292065	0.601	0.502	1.43e-44	SPEG	AC-like
8.33e-49	0.215183	0.222	0.1	1.68e-44	MMEL1	AC-like
9.44e-49	0.240339	0.379	0.232	1.91e-44	BHLHE40	AC-like
1.75e-48	0.297095	0.522	0.393	3.54e-44	C2orf88	AC-like
2.75e-48	0.275857	0.328	0.194	5.57e-44	SDC4	AC-like
3.05e-48	0.300806	0.651	0.56	6.18e-44	RBM20	AC-like
3.6e-48	0.289907	0.54	0.422	7.27e-44	KIAA1199	AC-like
3.75e-48	0.263887	0.619	0.532	7.59e-44	DAAM1	AC-like
3.95e-48	0.301811	0.643	0.546	8e-44	SLC27A6	AC-like
4.12e-48	0.258894	0.346	0.209	8.34e-44	EPHX1	AC-like
4.17e-48	0.253392	0.376	0.235	8.45e-44	IGFBP7	AC-like
5.09e-48	0.271288	0.546	0.424	1.03e-43	SH3BP2	AC-like
8.08e-48	0.266453	0.673	0.586	1.63e-43	NRP2	AC-like
1.03e-47	0.288619	0.41	0.275	2.08e-43	STON1	AC-like
2.44e-47	0.31122	0.355	0.215	4.93e-43	ADAMTS12	AC-like
4.92e-47	0.298361	0.355	0.223	9.96e-43	MRVI1	AC-like
5.23e-47	0.274507	0.456	0.334	1.06e-42	COPE	AC-like
6.93e-47	0.325391	0.554	0.457	1.4e-42	ACTN1	AC-like
8.59e-47	0.248375	0.851	0.842	1.74e-42	2022-09-09	AC-like
1.07e-46	0.294653	0.532	0.408	2.16e-42	TJP2	AC-like
2.3e-46	0.247483	0.333	0.2	4.65e-42	RP1-130H16.18	AC-like
3.03e-46	0.241898	0.393	0.257	6.12e-42	RAB4A	AC-like
3.57e-46	0.348398	0.412	0.283	7.23e-42	RP11-986E7.7	AC-like
4.86e-46	0.310949	0.681	0.595	9.83e-42	FAM53B	AC-like
8.19e-46	0.326834	0.556	0.444	1.66e-41	TNC	AC-like
8.29e-46	0.252099	0.256	0.132	1.68e-41	C10orf10	AC-like
8.59e-46	0.259666	0.51	0.381	1.74e-41	FBLN5	AC-like
9.05e-46	0.266993	0.737	0.68	1.83e-41	GRK5	AC-like
1.08e-45	0.263903	0.35	0.218	2.19e-41	CSF1	AC-like
1.42e-45	0.269673	0.325	0.194	2.88e-41	EDAR	AC-like
1.73e-45	0.241588	0.732	0.669	3.5e-41	FMN2	AC-like
2.1e-45	0.28306	0.372	0.244	4.26e-41	SLC24A4	AC-like
2.13e-45	0.199553	0.91	0.92	4.32e-41	MSI2	AC-like
3.38e-45	0.308584	0.575	0.468	6.83e-41	STON1-GTF2A1L	AC-like
3.9e-45	0.276216	0.493	0.369	7.88e-41	ACOT11	AC-like
5.73e-45	0.241231	0.758	0.696	1.16e-40	BCAR3	AC-like
6.1e-45	0.173185	0.213	0.096	1.23e-40	SERPINA5	AC-like
1.67e-44	0.253983	0.659	0.572	3.38e-40	WLS	AC-like
1.76e-44	0.267509	0.504	0.384	3.57e-40	C14orf132	AC-like
1.77e-44	0.265878	0.63	0.544	3.58e-40	SFXN5	AC-like
4.47e-44	0.254876	0.594	0.48	9.04e-40	SH3GL2	AC-like
4.6e-44	0.245297	0.32	0.192	9.31e-40	BTBD19	AC-like
5.31e-44	0.253537	0.397	0.261	1.07e-39	SLC16A9	AC-like
1.77e-43	0.232435	0.825	0.795	3.58e-39	PLXNA4	AC-like
1.85e-43	0.268125	0.392	0.26	3.74e-39	SPARCL1	AC-like
4.28e-43	0.251311	0.742	0.683	8.67e-39	ABLIM1	AC-like
5.25e-43	0.258952	0.539	0.428	1.06e-38	C5orf66	AC-like
6.57e-43	0.352683	0.679	0.625	1.33e-38	NFATC2	AC-like
9.82e-43	0.23281	0.368	0.234	1.99e-38	COL4A6	AC-like
1.32e-42	0.255678	0.719	0.681	2.66e-38	SH3PXD2B	AC-like
3.11e-42	0.214978	0.896	0.875	6.29e-38	PRKCE	AC-like
3.35e-42	0.276238	0.629	0.546	6.79e-38	LPIN1	AC-like
4.64e-42	0.264899	0.358	0.234	9.38e-38	RREB1	AC-like
1.5e-41	0.224864	0.22	0.107	3.03e-37	IL33	AC-like
1.65e-41	0.235816	0.348	0.218	3.33e-37	PRODH	AC-like
2.28e-41	0.243246	0.472	0.344	4.62e-37	MAP7	AC-like
2.64e-41	0.25311	0.458	0.336	5.33e-37	DKK3	AC-like
2.69e-41	0.269823	0.456	0.338	5.43e-37	IFT88	AC-like
7.53e-41	0.181908	0.267	0.143	1.52e-36	CD180	AC-like
7.96e-41	0.270123	0.504	0.389	1.61e-36	TGIF1	AC-like
8.38e-41	0.202207	0.292	0.167	1.7e-36	ZNF366	AC-like
9.19e-41	0.251025	0.412	0.287	1.86e-36	GPC4	AC-like
9.67e-41	0.27396	0.566	0.476	1.96e-36	PDIA5	AC-like
1.58e-40	0.271737	0.603	0.505	3.19e-36	TMC1	AC-like
2.16e-40	0.243451	0.727	0.677	4.37e-36	MAST4	AC-like
2.55e-40	0.244029	0.551	0.446	5.17e-36	COLEC12	AC-like
4.5e-40	0.257561	0.638	0.571	9.1e-36	TPCN1	AC-like
5.23e-40	0.239342	0.763	0.734	1.06e-35	FGGY	AC-like
6.22e-40	0.254401	0.481	0.368	1.26e-35	POR	AC-like
6.79e-40	0.268369	0.574	0.481	1.37e-35	AHNAK	AC-like
1.08e-39	0.249375	0.398	0.276	2.18e-35	POLR3H	AC-like
1.62e-39	0.236281	0.792	0.756	3.27e-35	IMMP2L	AC-like
3.14e-39	0.255769	0.6	0.521	6.34e-35	ARHGEF17	AC-like
3.5e-39	0.274606	0.664	0.607	7.09e-35	TSPAN18	AC-like
3.82e-39	0.241501	0.675	0.619	7.72e-35	SSPN	AC-like
4.74e-39	0.246764	0.473	0.36	9.58e-35	SNCAIP	AC-like
1.12e-38	0.263372	0.369	0.252	2.26e-34	ACKR3	AC-like
1.13e-38	0.250472	0.439	0.323	2.28e-34	FAM167A	AC-like
7.86e-38	0.274461	0.71	0.648	1.59e-33	RP11-12J10.3	AC-like
1.12e-37	0.264751	0.527	0.424	2.27e-33	WASF2	AC-like
1.35e-37	0.226515	0.752	0.722	2.74e-33	ZBTB7C	AC-like
1.57e-37	0.287247	0.556	0.482	3.18e-33	CLU	AC-like
2.14e-37	0.255174	0.326	0.213	4.33e-33	WNT3	AC-like
2.16e-37	0.21716	0.302	0.186	4.37e-33	GATSL3	AC-like
2.26e-37	0.252937	0.426	0.319	4.58e-33	PDGFRB	AC-like
2.63e-37	0.246488	0.459	0.344	5.33e-33	FAM129A	AC-like
8.8e-37	0.252312	0.345	0.226	1.78e-32	SGPP2	AC-like
8.99e-37	0.190234	0.948	0.938	1.82e-32	CAMTA1	AC-like
1.58e-36	0.248908	0.477	0.369	3.2e-32	PPARD	AC-like
1.93e-36	0.2601	0.56	0.468	3.91e-32	FAM171A1	AC-like
2.81e-36	0.233912	0.428	0.313	5.68e-32	FAM107A	AC-like
3.25e-36	0.216582	0.728	0.681	6.58e-32	DCLK2	AC-like
3.81e-36	0.25284	0.648	0.591	7.71e-32	GALNT18	AC-like
3.99e-36	0.27788	0.494	0.396	8.07e-32	GLUD1	AC-like
5.21e-36	0.218493	0.418	0.299	1.05e-31	LGR6	AC-like
6.47e-36	0.279493	0.677	0.614	1.31e-31	CASZ1	AC-like
6.64e-36	0.240126	0.373	0.255	1.34e-31	LFNG	AC-like
1.08e-35	0.238414	0.4	0.287	2.19e-31	EZR	AC-like
1.32e-35	0.212357	0.912	0.908	2.67e-31	FRMD4A	AC-like
1.84e-35	0.248377	0.393	0.282	3.73e-31	CCDC141	AC-like
2.2e-35	0.191696	0.811	0.798	4.45e-31	TNIK	AC-like
3.4e-35	0.216888	0.323	0.205	6.87e-31	CRYAB	AC-like
3.87e-35	0.247733	0.418	0.308	7.82e-31	MAP2K6	AC-like
5.62e-35	0.182921	0.232	0.125	1.14e-30	INMT	AC-like
5.7e-35	0.251721	0.821	0.799	1.15e-30	C10orf11	AC-like
8.94e-35	0.204664	0.273	0.162	1.81e-30	AK1	AC-like
1.04e-34	0.170147	0.227	0.122	2.1e-30	PLTP	AC-like
1.46e-34	0.222996	0.422	0.308	2.96e-30	SLC25A18	AC-like
1.95e-34	0.209845	0.227	0.124	3.95e-30	WNT9B	AC-like
4.92e-34	0.20155	0.277	0.167	9.96e-30	PBXIP1	AC-like
6.39e-34	0.209712	0.325	0.213	1.29e-29	YBX3	AC-like
7.66e-34	0.249355	0.54	0.454	1.55e-29	FHAD1	AC-like
8.21e-34	0.199617	0.267	0.156	1.66e-29	CP	AC-like
9.43e-34	0.227307	0.429	0.317	1.91e-29	COBLL1	AC-like
1.51e-33	0.22208	0.331	0.222	3.06e-29	GHRHR	AC-like
2.11e-33	0.237362	0.486	0.388	4.27e-29	PLCD1	AC-like
4.64e-33	0.240991	0.407	0.299	9.38e-29	FAM179A	AC-like
4.86e-33	0.242471	0.517	0.424	9.84e-29	SDC3	AC-like
1.1e-32	0.240537	0.51	0.419	2.22e-28	BCKDHB	AC-like
1.14e-32	0.170794	0.245	0.139	2.3e-28	HHIPL1	AC-like
2.15e-32	0.186155	0.26	0.155	4.35e-28	MMP28	AC-like
2.54e-32	0.228102	0.68	0.629	5.14e-28	GAS7	AC-like
3.01e-32	0.239157	0.556	0.479	6.1e-28	SLC44A3	AC-like
3.51e-32	0.226182	0.674	0.62	7.11e-28	NMT1	AC-like
5.61e-32	0.234425	0.501	0.406	1.14e-27	ADAMTSL3	AC-like
5.77e-32	0.249543	0.524	0.434	1.17e-27	NRP1	AC-like
6.85e-32	0.23917	0.487	0.389	1.39e-27	ZBTB7B	AC-like
8.04e-32	0.18732	0.258	0.151	1.63e-27	LINC01119	AC-like
1.19e-31	0.178021	0.208	0.11	2.4e-27	KISS1	AC-like
1.6e-31	0.195625	0.825	0.833	3.23e-27	RORA	AC-like
1.6e-31	0.194636	0.827	0.817	3.24e-27	PARD3	AC-like
1.81e-31	0.212947	0.475	0.374	3.67e-27	ACTA2	AC-like
2.69e-31	0.251125	0.566	0.49	5.44e-27	HPCAL1	AC-like
3.67e-31	0.220999	0.377	0.269	7.43e-27	TCTN1	AC-like
4.24e-31	0.234209	0.495	0.403	8.58e-27	TRAF3IP2	AC-like
5.71e-31	0.189274	0.286	0.179	1.16e-26	EPHA2	AC-like
5.73e-31	0.26822	0.67	0.655	1.16e-26	BAIAP2	AC-like
8.34e-31	0.197616	0.785	0.768	1.69e-26	SPATA13	AC-like
1.23e-30	0.238776	0.705	0.662	2.49e-26	ADAMTSL1	AC-like
1.67e-30	0.199533	0.258	0.155	3.38e-26	RP11-211G3.3	AC-like
1.82e-30	0.259878	0.59	0.53	3.69e-26	LRRC16A	AC-like
1.86e-30	0.248062	0.754	0.724	3.77e-26	CROCC	AC-like
1.95e-30	0.195612	0.785	0.769	3.95e-26	RP11-307N16.6	AC-like
2.41e-30	0.226864	0.799	0.764	4.89e-26	INPP5A	AC-like
3.5e-30	0.228157	0.573	0.501	7.09e-26	WWC1	AC-like
3.88e-30	0.158445	0.238	0.137	7.86e-26	NAA11	AC-like
4.18e-30	0.239039	0.408	0.309	8.46e-26	C1orf95	AC-like
4.79e-30	0.238219	0.375	0.273	9.69e-26	IQCA1	AC-like
7.76e-30	0.184013	0.25	0.15	1.57e-25	LCAT	AC-like
7.79e-30	0.207203	0.356	0.253	1.58e-25	ALPL	AC-like
8.86e-30	0.230855	0.708	0.654	1.79e-25	PRUNE2	AC-like
1.63e-29	0.206602	0.24	0.144	3.29e-25	HES5	AC-like
2.27e-29	0.222762	0.329	0.229	4.58e-25	TPST2	AC-like
2.8e-29	0.190449	0.234	0.138	5.66e-25	SNX31	AC-like
4e-29	0.181792	0.822	0.796	8.09e-25	SH3RF3	AC-like
4.04e-29	0.242158	0.55	0.482	8.17e-25	VCL	AC-like
6.66e-29	0.241939	0.514	0.443	1.35e-24	PI4K2A	AC-like
6.86e-29	0.152249	0.217	0.12	1.39e-24	LGI1	AC-like
8.31e-29	0.16386	0.899	0.895	1.68e-24	ASTN2	AC-like
8.74e-29	0.222577	0.451	0.36	1.77e-24	AHCYL1	AC-like
9.15e-29	0.217189	0.715	0.692	1.85e-24	FADS2	AC-like
1.91e-28	0.192388	0.206	0.114	3.87e-24	RXRG	AC-like
2.24e-28	0.206768	0.815	0.784	4.54e-24	AFF3	AC-like
2.8e-28	0.160813	0.214	0.122	5.66e-24	HILPDA	AC-like
3.53e-28	0.222787	0.551	0.483	7.14e-24	POLN	AC-like
3.71e-28	0.228518	0.316	0.215	7.5e-24	HEPACAM	AC-like
3.71e-28	0.163904	0.847	0.842	7.51e-24	THADA	AC-like
4.88e-28	0.233998	0.537	0.465	9.86e-24	ELP4	AC-like
5.65e-28	0.207003	0.756	0.725	1.14e-23	CACNA2D3	AC-like
6.62e-28	0.190161	0.8	0.801	1.34e-23	LDLRAD3	AC-like
1.23e-27	0.150434	0.217	0.123	2.5e-23	CCDC169	AC-like
1.55e-27	0.20625	0.379	0.278	3.13e-23	IFLTD1	AC-like
2.14e-27	0.193375	0.22	0.129	4.33e-23	PTGDS	AC-like
2.42e-27	0.161094	0.8	0.782	4.9e-23	TRPM3	AC-like
2.52e-27	0.234582	0.45	0.361	5.1e-23	PLXND1	AC-like
3.25e-27	0.208448	0.304	0.209	6.57e-23	DBNL	AC-like
3.89e-27	0.225858	0.413	0.326	7.87e-23	PTPRF	AC-like
4.51e-27	0.223452	0.47	0.38	9.12e-23	AMPD3	AC-like
6.32e-27	0.230988	0.587	0.535	1.28e-22	ANTXR1	AC-like
1.75e-26	0.199942	0.676	0.644	3.53e-22	GNAO1	AC-like
2.07e-26	0.199596	0.376	0.281	4.2e-22	ADCYAP1R1	AC-like
2.15e-26	0.22078	0.611	0.557	4.36e-22	BMPR1A	AC-like
2.36e-26	0.215861	0.383	0.293	4.78e-22	TNIP1	AC-like
2.38e-26	0.192749	0.266	0.173	4.82e-22	SIAH3	AC-like
2.44e-26	0.234828	0.491	0.422	4.94e-22	SLC39A14	AC-like
2.55e-26	0.191129	0.387	0.288	5.16e-22	CAMK2G	AC-like
3.3e-26	0.207637	0.42	0.33	6.67e-22	KLF9	AC-like
4.32e-26	0.16417	0.287	0.188	8.74e-22	SLC26A9	AC-like
4.51e-26	0.200302	0.38	0.283	9.13e-22	SLC7A11	AC-like
5.55e-26	0.208455	0.608	0.565	1.12e-21	MAP4	AC-like
6.37e-26	0.279461	0.465	0.398	1.29e-21	RBPMS	AC-like
7.51e-26	0.198162	0.547	0.46	1.52e-21	HTRA1	AC-like
7.51e-26	0.201778	0.462	0.374	1.52e-21	MTHFD2L	AC-like
7.98e-26	0.177027	0.358	0.259	1.62e-21	MORC2	AC-like
8.47e-26	0.215205	0.552	0.485	1.71e-21	C1orf198	AC-like
8.5e-26	0.207027	0.581	0.512	1.72e-21	BOC	AC-like
9.36e-26	0.220201	0.531	0.452	1.89e-21	ACSL6	AC-like
1.04e-25	0.167162	0.806	0.791	2.1e-21	CDH23	AC-like
1.18e-25	0.205684	0.53	0.45	2.39e-21	MGST1	AC-like
1.6e-25	0.235832	0.649	0.617	3.25e-21	RCN1	AC-like
2.14e-25	0.272518	0.442	0.368	4.33e-21	BTBD11	AC-like
2.31e-25	0.192186	0.255	0.164	4.67e-21	OLFML2B	AC-like
3.12e-25	0.215241	0.633	0.575	6.32e-21	CHST9	AC-like
3.25e-25	0.202067	0.432	0.342	6.58e-21	SLC12A4	AC-like
3.77e-25	0.217183	0.491	0.421	7.63e-21	FAM178B	AC-like
3.97e-25	0.217496	0.5	0.432	8.03e-21	SEMA4B	AC-like
4.08e-25	0.217992	0.629	0.581	8.25e-21	TGFBR3	AC-like
9.44e-25	0.218863	0.33	0.236	1.91e-20	KAL1	AC-like
1.1e-24	0.224188	0.71	0.669	2.22e-20	GRM8	AC-like
1.2e-24	0.203598	0.627	0.587	2.42e-20	PRKCH	AC-like
1.77e-24	0.182849	0.75	0.728	3.58e-20	TNS1	AC-like
1.89e-24	0.195256	0.389	0.298	3.82e-20	ITGA1	AC-like
2.25e-24	0.20487	0.282	0.192	4.56e-20	DIEXF	AC-like
2.72e-24	0.187148	0.351	0.259	5.51e-20	PLCD3	AC-like
3.1e-24	0.175031	0.301	0.21	6.27e-20	ADAMTSL4-AS1	AC-like
3.46e-24	0.157392	0.266	0.172	6.99e-20	HSPB2	AC-like
3.93e-24	0.180329	0.329	0.237	7.95e-20	NOD1	AC-like
3.98e-24	0.193687	0.671	0.634	8.06e-20	CADPS	AC-like
5.56e-24	0.166892	0.823	0.829	1.12e-19	ZNF423	AC-like
5.8e-24	0.170835	0.567	0.499	1.17e-19	TMEM232	AC-like
7.15e-24	0.197043	0.618	0.565	1.45e-19	SLC14A2	AC-like
7.66e-24	0.179693	0.281	0.19	1.55e-19	FRMPD3	AC-like
7.79e-24	0.191126	0.382	0.295	1.58e-19	FSTL1	AC-like
1.05e-23	0.18826	0.291	0.201	2.12e-19	FAM187A	AC-like
1.16e-23	0.147406	0.209	0.125	2.35e-19	CPSF4L	AC-like
1.32e-23	0.158198	0.257	0.168	2.68e-19	STOX1	AC-like
1.35e-23	0.191964	0.296	0.207	2.72e-19	TMEM72	AC-like
1.77e-23	0.168691	0.203	0.122	3.58e-19	AGT	AC-like
2.01e-23	0.166575	0.26	0.171	4.06e-19	CCDC169-SOHLH2	AC-like
2.66e-23	0.201806	0.355	0.265	5.39e-19	ARMC2	AC-like
2.79e-23	0.197413	0.384	0.295	5.64e-19	BAG3	AC-like
3.83e-23	0.187827	0.292	0.203	7.75e-19	CCDC103	AC-like
4.35e-23	0.165703	0.261	0.173	8.79e-19	SOHLH2	AC-like
4.59e-23	0.197547	0.448	0.37	9.28e-19	PXN	AC-like
6.68e-23	0.149964	0.202	0.121	1.35e-18	SPATA12	AC-like
7.97e-23	0.201405	0.587	0.544	1.61e-18	ERGIC1	AC-like
1.04e-22	0.204256	0.599	0.542	2.1e-18	ATP2B4	AC-like
1.14e-22	0.186375	0.555	0.494	2.31e-18	RP13-279N23.2	AC-like
1.5e-22	0.171748	0.313	0.222	3.03e-18	HSPB2-C11orf52	AC-like
1.59e-22	0.21326	0.452	0.376	3.21e-18	GLIPR2	AC-like
1.94e-22	0.16456	0.279	0.192	3.93e-18	GCK	AC-like
2.12e-22	0.14326	0.673	0.624	4.3e-18	NHSL1	AC-like
2.25e-22	0.209653	0.534	0.48	4.56e-18	TPST1	AC-like
2.3e-22	0.176878	0.33	0.24	4.65e-18	COL5A2	AC-like
2.42e-22	0.19308	0.668	0.652	4.89e-18	FTO	AC-like
2.46e-22	0.178674	0.665	0.642	4.97e-18	MKLN1	AC-like
3.08e-22	0.187311	0.638	0.594	6.24e-18	PRCP	AC-like
3.39e-22	0.169308	0.681	0.639	6.87e-18	INPP4B	AC-like
4.19e-22	0.166539	0.319	0.232	8.48e-18	KNDC1	AC-like
5.03e-22	0.205961	0.587	0.527	1.02e-17	UNC5B	AC-like
8.63e-22	0.216948	0.551	0.498	1.75e-17	FAM198A	AC-like
8.68e-22	0.193576	0.598	0.549	1.76e-17	SAP30BP	AC-like
1.02e-21	0.179429	0.763	0.755	2.07e-17	SORCS2	AC-like
1.08e-21	0.181739	0.393	0.31	2.18e-17	CCDC80	AC-like
1.38e-21	0.148865	0.213	0.133	2.8e-17	C2orf71	AC-like
1.68e-21	0.224782	0.653	0.635	3.4e-17	PRKAG2	AC-like
1.76e-21	0.168654	0.719	0.706	3.56e-17	SPIDR	AC-like
1.78e-21	0.230025	0.502	0.432	3.61e-17	RELN	AC-like
2.61e-21	0.177345	0.672	0.64	5.28e-17	LAMA2	AC-like
3.51e-21	0.166445	0.494	0.419	7.1e-17	NUDCD3	AC-like
4.01e-21	0.131415	0.208	0.128	8.11e-17	CA5B	AC-like
4.25e-21	0.198167	0.379	0.297	8.59e-17	RP11-362K2.2	AC-like
4.52e-21	0.190656	0.539	0.475	9.15e-17	LRRC8A	AC-like
4.59e-21	0.13506	0.295	0.203	9.29e-17	TNFRSF1A	AC-like
5.39e-21	0.176049	0.327	0.248	1.09e-16	ANKRD46	AC-like
1.05e-20	0.192828	0.524	0.46	2.13e-16	CHN1	AC-like
1.08e-20	0.194252	0.598	0.558	2.19e-16	USP2	AC-like
1.23e-20	0.187857	0.425	0.35	2.49e-16	AUH	AC-like
1.24e-20	0.171283	0.408	0.326	2.52e-16	DDR2	AC-like
1.34e-20	0.207394	0.48	0.414	2.72e-16	NKAIN4	AC-like
1.38e-20	0.175063	0.375	0.295	2.8e-16	HEY2	AC-like
1.41e-20	0.199532	0.576	0.537	2.85e-16	MYLK	AC-like
1.81e-20	0.195856	0.405	0.33	3.67e-16	FBXW4	AC-like
1.93e-20	0.209868	0.541	0.498	3.9e-16	STAMBPL1	AC-like
2.51e-20	0.207012	0.567	0.522	5.07e-16	CSRNP3	AC-like
3.27e-20	0.135987	0.231	0.15	6.63e-16	GOLGA7B	AC-like
3.31e-20	0.197128	0.595	0.554	6.69e-16	KIF1B	AC-like
3.33e-20	0.152685	0.809	0.781	6.75e-16	KIRREL3	AC-like
3.64e-20	0.193645	0.677	0.662	7.36e-16	ATG7	AC-like
4.41e-20	0.152694	0.779	0.764	8.92e-16	PARD3B	AC-like
5.18e-20	0.143958	0.219	0.142	1.05e-15	ZNF705A	AC-like
5.24e-20	0.196252	0.442	0.371	1.06e-15	AP1B1	AC-like
5.48e-20	0.1828	0.468	0.392	1.11e-15	MLTK	AC-like
7.8e-20	0.186496	0.327	0.247	1.58e-15	CSRNP1	AC-like
1.07e-19	0.159635	0.8	0.8	2.17e-15	PLXNA2	AC-like
1.14e-19	0.210417	0.482	0.421	2.3e-15	TMOD1	AC-like
1.22e-19	0.167996	0.865	0.871	2.47e-15	SND1	AC-like
1.39e-19	0.182841	0.5	0.441	2.82e-15	RP11-1055B8.7	AC-like
1.56e-19	0.176399	0.688	0.669	3.16e-15	PPAP2B	AC-like
1.68e-19	0.238158	0.357	0.287	3.39e-15	GLUL	AC-like
1.74e-19	0.156257	0.761	0.75	3.52e-15	AKAP6	AC-like
1.8e-19	0.261771	0.533	0.483	3.64e-15	FGFR2	AC-like
1.81e-19	0.122563	0.91	0.913	3.67e-15	KCNMA1	AC-like
2.19e-19	0.186308	0.597	0.546	4.43e-15	GTF2IRD1	AC-like
2.29e-19	0.178698	0.275	0.197	4.63e-15	RASGRP1	AC-like
5.78e-19	0.196395	0.387	0.316	1.17e-14	C10orf105	AC-like
6.01e-19	0.170036	0.782	0.775	1.22e-14	CHST3	AC-like
6.04e-19	0.184934	0.377	0.304	1.22e-14	SLC25A33	AC-like
6.87e-19	0.158395	0.244	0.168	1.39e-14	C10orf54	AC-like
6.99e-19	0.193277	0.445	0.383	1.41e-14	UMODL1	AC-like
7.14e-19	0.175685	0.384	0.309	1.44e-14	PLXNB1	AC-like
7.25e-19	0.167847	0.311	0.234	1.47e-14	MUC1	AC-like
9.55e-19	0.217384	0.592	0.561	1.93e-14	ECE1	AC-like
1.03e-18	0.130955	0.262	0.183	2.09e-14	LIMK2	AC-like
1.1e-18	0.17785	0.489	0.426	2.23e-14	ACPL2	AC-like
1.92e-18	0.196706	0.358	0.29	3.89e-14	BTG2	AC-like
2.05e-18	0.224263	0.515	0.469	4.14e-14	MGMT	AC-like
2.19e-18	0.190823	0.497	0.442	4.44e-14	CHST15	AC-like
2.34e-18	0.175593	0.79	0.816	4.74e-14	ATP2B2	AC-like
2.42e-18	0.155263	0.308	0.23	4.89e-14	LATS2	AC-like
2.59e-18	0.179605	0.542	0.493	5.24e-14	LIFR	AC-like
3.06e-18	0.150361	0.262	0.186	6.19e-14	FAS	AC-like
3.85e-18	0.19314	0.522	0.48	7.79e-14	KIF1A	AC-like
4.18e-18	0.133299	0.201	0.13	8.47e-14	MYL3	AC-like
4.19e-18	0.193958	0.647	0.607	8.49e-14	ST6GALNAC3	AC-like
4.7e-18	0.203545	0.32	0.25	9.51e-14	GMPR	AC-like
5.92e-18	0.187961	0.468	0.407	1.2e-13	HK1	AC-like
7.61e-18	0.192151	0.478	0.413	1.54e-13	VWA3B	AC-like
8.65e-18	0.208725	0.481	0.424	1.75e-13	ASCC1	AC-like
1.01e-17	0.212981	0.57	0.532	2.04e-13	BICC1	AC-like
1.02e-17	0.187955	0.326	0.252	2.06e-13	ACACB	AC-like
1.04e-17	0.145189	0.245	0.171	2.11e-13	TMC6	AC-like
1.23e-17	0.148231	0.228	0.155	2.48e-13	PLA2G16	AC-like
1.38e-17	0.195538	0.368	0.302	2.78e-13	TMEM104	AC-like
1.53e-17	0.144935	0.258	0.181	3.09e-13	S100A2	AC-like
1.58e-17	0.166002	0.486	0.427	3.19e-13	ELK3	AC-like
1.61e-17	0.191005	0.572	0.547	3.26e-13	MYO1E	AC-like
1.66e-17	0.176544	0.422	0.353	3.37e-13	ATF3	AC-like
2.28e-17	0.173039	0.493	0.442	4.6e-13	DYSF	AC-like
2.35e-17	0.184298	0.478	0.416	4.76e-13	PLEKHG1	AC-like
2.84e-17	0.152698	0.313	0.237	5.75e-13	PLEKHG7	AC-like
2.96e-17	0.157516	0.303	0.229	5.98e-13	MTX1	AC-like
3.59e-17	0.172157	0.358	0.285	7.26e-13	ALDH1A1	AC-like
3.9e-17	0.163984	0.325	0.252	7.89e-13	LAMA1	AC-like
4.72e-17	0.180382	0.518	0.478	9.55e-13	NUDT2	AC-like
5.1e-17	0.170182	0.47	0.41	1.03e-12	SAMD13	AC-like
5.32e-17	0.169506	0.291	0.218	1.08e-12	RASGRF1	AC-like
7.08e-17	0.141348	0.264	0.189	1.43e-12	ECT2L	AC-like
8.54e-17	0.148234	0.277	0.203	1.73e-12	MAFF	AC-like
1.02e-16	0.154798	0.216	0.148	2.07e-12	GEM	AC-like
1.12e-16	0.157758	0.337	0.266	2.26e-12	STPG1	AC-like
1.19e-16	0.125275	0.699	0.673	2.41e-12	SLC9A9	AC-like
1.24e-16	0.185439	0.386	0.321	2.51e-12	TRAPPC3	AC-like
1.26e-16	0.17284	0.535	0.482	2.55e-12	MGAT4C	AC-like
1.26e-16	0.173723	0.435	0.372	2.55e-12	MSI1	AC-like
1.29e-16	0.193419	0.482	0.435	2.61e-12	PPP1R12B	AC-like
1.42e-16	0.183336	0.51	0.461	2.87e-12	PEMT	AC-like
1.79e-16	0.184751	0.41	0.344	3.62e-12	SYNPO	AC-like
1.8e-16	0.165502	0.411	0.348	3.65e-12	FGF2	AC-like
1.83e-16	0.163148	0.271	0.202	3.71e-12	UBIAD1	AC-like
2.08e-16	0.165878	0.299	0.225	4.22e-12	EFEMP1	AC-like
2.26e-16	0.176397	0.457	0.402	4.57e-12	FOSL2	AC-like
2.46e-16	0.172389	0.567	0.535	4.98e-12	CABIN1	AC-like
3e-16	0.146278	0.757	0.771	6.06e-12	TENM3	AC-like
3.31e-16	0.133769	0.77	0.781	6.7e-12	ANK2	AC-like
3.47e-16	0.170179	0.382	0.315	7.01e-12	ABCC1	AC-like
4.12e-16	0.166543	0.354	0.289	8.34e-12	SLC8B1	AC-like
4.14e-16	0.169119	0.487	0.442	8.38e-12	RP4-539M6.19	AC-like
4.33e-16	0.144499	0.357	0.282	8.77e-12	TSC22D3	AC-like
4.57e-16	0.171749	0.391	0.331	9.25e-12	MORN1	AC-like
5.99e-16	0.182849	0.311	0.246	1.21e-11	MKNK1	AC-like
8.85e-16	0.136111	0.771	0.766	1.79e-11	ABR	AC-like
9.16e-16	0.147806	0.554	0.511	1.85e-11	ADAMTS9	AC-like
9.16e-16	0.183307	0.552	0.528	1.85e-11	MAGI3	AC-like
1.22e-15	0.132397	0.229	0.161	2.46e-11	PTRF	AC-like
1.31e-15	0.126046	0.202	0.137	2.66e-11	MMP14	AC-like
1.53e-15	0.157411	0.284	0.218	3.09e-11	HES4	AC-like
1.84e-15	0.183032	0.542	0.503	3.72e-11	ARID1A	AC-like
1.93e-15	0.143613	0.768	0.772	3.91e-11	PBX1	AC-like
2.95e-15	0.133578	0.844	0.863	5.97e-11	PDE4DIP	AC-like
3.01e-15	0.198513	0.524	0.479	6.09e-11	WNK2	AC-like
3.22e-15	0.158338	0.332	0.266	6.51e-11	GFRA2	AC-like
3.53e-15	0.170954	0.554	0.515	7.14e-11	EHD1	AC-like
3.6e-15	0.128207	0.213	0.147	7.28e-11	C1orf168	AC-like
3.62e-15	0.181834	0.32	0.258	7.32e-11	NSMF	AC-like
3.65e-15	0.133835	0.251	0.184	7.39e-11	LMOD1	AC-like
3.69e-15	0.192685	0.434	0.384	7.47e-11	ADAMTS2	AC-like
3.7e-15	0.153284	0.356	0.289	7.49e-11	REPS1	AC-like
3.78e-15	0.196398	0.42	0.37	7.65e-11	MRAS	AC-like
4.01e-15	0.151161	0.241	0.175	8.11e-11	FADS3	AC-like
4.23e-15	0.168103	0.365	0.299	8.56e-11	ATP1A2	AC-like
4.43e-15	0.216277	0.52	0.503	8.96e-11	OSBPL5	AC-like
4.63e-15	0.128322	0.232	0.167	9.36e-11	TAGLN2	AC-like
4.93e-15	0.152993	0.732	0.721	9.98e-11	PPP2R2B	AC-like
5.16e-15	0.140187	0.236	0.17	1.04e-10	PON2	AC-like
5.54e-15	0.181383	0.287	0.222	1.12e-10	LHCGR	AC-like
5.66e-15	0.129437	0.269	0.2	1.14e-10	TRIM47	AC-like
6.57e-15	0.16288	0.298	0.232	1.33e-10	ITPRIP	AC-like
6.87e-15	0.18148	0.362	0.305	1.39e-10	AKAP1	AC-like
6.93e-15	0.168646	0.6	0.585	1.4e-10	RGS3	AC-like
7.43e-15	0.147281	0.335	0.267	1.5e-10	GPAM	AC-like
7.86e-15	0.173144	0.386	0.33	1.59e-10	ASAP3	AC-like
9.9e-15	0.135201	0.313	0.243	2e-10	MDFIC	AC-like
9.97e-15	0.174103	0.475	0.428	2.02e-10	PDE3A	AC-like
1.14e-14	0.208152	0.588	0.57	2.3e-10	FOXP2	AC-like
1.18e-14	0.173975	0.512	0.476	2.39e-10	KLHL21	AC-like
1.35e-14	0.124046	0.23	0.165	2.73e-10	EFHC2	AC-like
1.38e-14	0.155369	0.665	0.653	2.8e-10	UTRN	AC-like
1.43e-14	0.154154	0.43	0.369	2.89e-10	PPARGC1A	AC-like
1.48e-14	0.151947	0.262	0.195	3e-10	CCDC129	AC-like
1.53e-14	0.146253	0.238	0.172	3.1e-10	TNFRSF8	AC-like
1.56e-14	0.173789	0.519	0.482	3.15e-10	CCDC6	AC-like
1.6e-14	0.106939	0.934	0.951	3.24e-10	NFIA	AC-like
1.74e-14	0.153624	0.662	0.643	3.51e-10	FBXL7	AC-like
1.74e-14	0.134967	0.216	0.151	3.52e-10	MAP3K8	AC-like
1.78e-14	0.185723	0.388	0.334	3.6e-10	RDX	AC-like
1.85e-14	0.126776	0.219	0.156	3.74e-10	NXNL2	AC-like
2.03e-14	0.115186	0.872	0.89	4.11e-10	NCOR2	AC-like
2.05e-14	0.121499	0.253	0.185	4.15e-10	F3	AC-like
2.31e-14	0.15182	0.496	0.441	4.68e-10	FAM20C	AC-like
2.33e-14	0.142648	0.459	0.409	4.71e-10	RNF215	AC-like
2.4e-14	0.158357	0.382	0.32	4.86e-10	SDC2	AC-like
2.6e-14	0.174407	0.42	0.368	5.25e-10	ZFP36L1	AC-like
2.85e-14	0.170834	0.694	0.682	5.77e-10	MAN1C1	AC-like
2.89e-14	0.123971	0.273	0.205	5.84e-10	PLSCR4	AC-like
3.37e-14	0.176085	0.47	0.428	6.81e-10	FSIP1	AC-like
3.41e-14	0.145122	0.315	0.252	6.89e-10	KITLG	AC-like
3.57e-14	0.164206	0.753	0.742	7.22e-10	SDK1	AC-like
3.57e-14	0.157113	0.689	0.689	7.22e-10	RGL1	AC-like
4.04e-14	0.15007	0.388	0.326	8.17e-10	FAT4	AC-like
4.45e-14	0.170307	0.273	0.21	9e-10	GTF2A1L	AC-like
5.01e-14	0.162423	0.441	0.389	1.01e-09	LYPD6	AC-like
5.4e-14	0.142362	0.248	0.186	1.09e-09	POLR1E	AC-like
5.8e-14	0.172509	0.513	0.473	1.17e-09	SLC37A1	AC-like
6.69e-14	0.126421	0.216	0.154	1.35e-09	FGFR3	AC-like
6.69e-14	0.123021	0.225	0.161	1.35e-09	ANGPT4	AC-like
6.98e-14	0.143265	0.293	0.229	1.41e-09	VIM	AC-like
7.26e-14	0.16221	0.395	0.341	1.47e-09	PSAT1	AC-like
7.5e-14	0.137013	0.577	0.55	1.52e-09	IGSF11	AC-like
8.26e-14	0.173925	0.402	0.346	1.67e-09	CCDC146	AC-like
9.27e-14	0.142028	0.336	0.27	1.88e-09	B3GALTL	AC-like
9.81e-14	0.139061	0.4	0.339	1.98e-09	ALDH1L1	AC-like
1.13e-13	0.155096	0.658	0.654	2.28e-09	ZHX3	AC-like
1.16e-13	0.194655	0.531	0.494	2.36e-09	CENPP	AC-like
1.36e-13	0.158353	0.607	0.601	2.75e-09	OSBPL6	AC-like
1.46e-13	0.13633	0.641	0.634	2.95e-09	PLCE1	AC-like
1.66e-13	0.14306	0.458	0.405	3.37e-09	HRH1	AC-like
1.68e-13	0.132609	0.729	0.729	3.4e-09	SETBP1	AC-like
1.72e-13	0.165751	0.462	0.408	3.48e-09	NPSR1	AC-like
1.89e-13	0.167533	0.764	0.768	3.83e-09	SMYD3	AC-like
2.02e-13	0.110907	0.212	0.15	4.1e-09	CYR61	AC-like
2.48e-13	0.15599	0.51	0.469	5.01e-09	GPD2	AC-like
2.48e-13	0.130105	0.617	0.596	5.02e-09	RFX2	AC-like
3.25e-13	0.149749	0.719	0.737	6.57e-09	SAMD4A	AC-like
3.49e-13	0.154827	0.526	0.49	7.06e-09	COMMD1	AC-like
3.62e-13	0.1669	0.567	0.547	7.33e-09	ITGB8	AC-like
3.83e-13	0.157769	0.43	0.377	7.76e-09	FAM184A	AC-like
4.29e-13	0.141699	0.645	0.642	8.67e-09	LHFP	AC-like
4.35e-13	0.161885	0.408	0.359	8.81e-09	KCNE4	AC-like
5.18e-13	0.152843	0.328	0.268	1.05e-08	LTBP2	AC-like
5.23e-13	0.154647	0.344	0.285	1.06e-08	DARS	AC-like
5.42e-13	0.175964	0.475	0.432	1.1e-08	TMEM164	AC-like
5.6e-13	0.131017	0.294	0.232	1.13e-08	LMO2	AC-like
5.65e-13	0.1537	0.3	0.241	1.14e-08	FLNA	AC-like
5.65e-13	0.17442	0.546	0.519	1.14e-08	EEFSEC	AC-like
5.69e-13	0.127461	0.287	0.226	1.15e-08	ZNF695	AC-like
7.17e-13	0.178533	0.436	0.39	1.45e-08	ADCY8	AC-like
7.4e-13	0.127217	0.664	0.672	1.5e-08	ST5	AC-like
7.66e-13	0.141075	0.265	0.203	1.55e-08	SH2B2	AC-like
7.7e-13	0.163908	0.425	0.378	1.56e-08	SCYL3	AC-like
8.65e-13	0.136135	0.53	0.492	1.75e-08	AHCYL2	AC-like
8.96e-13	0.136703	0.3	0.238	1.81e-08	AR	AC-like
1.08e-12	0.163829	0.322	0.266	2.18e-08	ITGB4	AC-like
1.16e-12	0.139212	0.279	0.217	2.34e-08	C10orf107	AC-like
1.44e-12	0.125882	0.218	0.159	2.91e-08	OGFRL1	AC-like
1.46e-12	0.143383	0.335	0.276	2.96e-08	C4orf51	AC-like
1.62e-12	0.155158	0.522	0.495	3.28e-08	MFAP3	AC-like
1.63e-12	0.16931	0.347	0.297	3.29e-08	TXNDC11	AC-like
1.68e-12	0.153177	0.384	0.332	3.41e-08	ACSBG1	AC-like
1.71e-12	0.157056	0.452	0.403	3.45e-08	RP11-1084J3.4	AC-like
2.82e-12	0.150218	0.279	0.22	5.7e-08	OSMR	AC-like
3.16e-12	0.1261	0.22	0.161	6.38e-08	CD109	AC-like
3.24e-12	0.15366	0.455	0.414	6.55e-08	AGFG2	AC-like
3.32e-12	0.170392	0.497	0.46	6.71e-08	LRRN2	AC-like
3.36e-12	0.170169	0.458	0.418	6.8e-08	TAB2	AC-like
3.54e-12	0.118572	0.725	0.711	7.16e-08	HDAC9	AC-like
4.14e-12	0.146615	0.356	0.304	8.37e-08	TTYH2	AC-like
4.48e-12	0.188179	0.465	0.437	9.06e-08	ZFAND5	AC-like
4.6e-12	0.123698	0.262	0.202	9.3e-08	CD2BP2	AC-like
4.95e-12	0.124644	0.24	0.182	1e-07	CHST1	AC-like
5.16e-12	0.126289	0.271	0.211	1.04e-07	CHI3L2	AC-like
5.67e-12	0.173635	0.549	0.526	1.15e-07	AMOTL1	AC-like
5.97e-12	0.138012	0.299	0.242	1.21e-07	MAN1A1	AC-like
6.31e-12	0.135176	0.672	0.699	1.28e-07	ARHGAP26	AC-like
7.67e-12	0.15384	0.295	0.239	1.55e-07	VANGL1	AC-like
7.85e-12	0.159135	0.591	0.587	1.59e-07	DPYSL3	AC-like
8.03e-12	0.131484	0.736	0.736	1.62e-07	ENOX1	AC-like
8.78e-12	0.121671	0.273	0.21	1.78e-07	SGMS2	AC-like
9.52e-12	0.178301	0.361	0.313	1.93e-07	TACR1	AC-like
9.92e-12	0.110945	0.935	0.942	2.01e-07	NTM	AC-like
9.96e-12	0.151723	0.616	0.601	2.01e-07	SHROOM3	AC-like
1e-11	0.13302	0.547	0.519	2.02e-07	NEDD9	AC-like
1.06e-11	0.116029	0.846	0.888	2.14e-07	LPP	AC-like
1.23e-11	0.141775	0.384	0.331	2.48e-07	EVA1C	AC-like
1.24e-11	0.152202	0.398	0.349	2.5e-07	TECPR2	AC-like
1.36e-11	0.149362	0.346	0.292	2.74e-07	TNFAIP8	AC-like
1.39e-11	0.12107	0.228	0.17	2.81e-07	SLC28A3	AC-like
1.83e-11	0.149822	0.607	0.602	3.7e-07	LMNA	AC-like
1.95e-11	0.120785	0.309	0.251	3.94e-07	ATP1B2	AC-like
1.96e-11	0.137626	0.391	0.347	3.96e-07	ALDH4A1	AC-like
2.06e-11	0.15321	0.335	0.286	4.16e-07	SLC9A1	AC-like
2.07e-11	0.12066	0.243	0.185	4.19e-07	SLC9B1	AC-like
2.12e-11	0.158686	0.508	0.485	4.29e-07	SOD2	AC-like
2.2e-11	0.154713	0.478	0.448	4.45e-07	ATN1	AC-like
2.21e-11	0.156337	0.553	0.528	4.47e-07	SYT11	AC-like
2.24e-11	0.12979	0.687	0.686	4.54e-07	SPTBN1	AC-like
2.67e-11	0.155829	0.446	0.404	5.4e-07	STXBP6	AC-like
2.7e-11	0.14115	0.345	0.292	5.46e-07	RP11-286N22.8	AC-like
2.7e-11	0.153981	0.652	0.649	5.47e-07	PCBP3	AC-like
2.79e-11	0.104994	0.927	0.933	5.65e-07	CTNND2	AC-like
2.8e-11	0.137751	0.288	0.233	5.66e-07	GALNT16	AC-like
3.11e-11	0.166582	0.466	0.425	6.29e-07	DGKD	AC-like
3.2e-11	0.144774	0.352	0.301	6.48e-07	DTX4	AC-like
3.42e-11	0.150122	0.484	0.452	6.91e-07	PLEC	AC-like
3.51e-11	0.132358	0.263	0.21	7.11e-07	CMTR1	AC-like
3.56e-11	0.141815	0.382	0.334	7.2e-07	MAPKAPK2	AC-like
3.56e-11	0.143437	0.337	0.286	7.2e-07	PPTC7	AC-like
3.83e-11	0.136749	0.382	0.329	7.75e-07	GRAMD2	AC-like
3.86e-11	0.162884	0.42	0.384	7.81e-07	NDEL1	AC-like
4.22e-11	0.121371	0.225	0.171	8.54e-07	HSPB1	AC-like
4.23e-11	0.134927	0.508	0.481	8.56e-07	SEC14L2	AC-like
4.45e-11	0.139217	0.626	0.615	9e-07	RARA	AC-like
4.61e-11	0.112224	0.767	0.777	9.34e-07	GPR98	AC-like
4.7e-11	0.152585	0.588	0.575	9.51e-07	GPR37L1	AC-like
5.09e-11	0.120742	0.313	0.257	1.03e-06	ITGA6	AC-like
5.47e-11	0.114294	0.221	0.166	1.11e-06	TCP11L2	AC-like
6.01e-11	0.14803	0.519	0.482	1.22e-06	SLC30A10	AC-like
6.04e-11	0.139734	0.396	0.345	1.22e-06	NHS	AC-like
6.83e-11	0.161583	0.329	0.281	1.38e-06	ITIH5	AC-like
8.23e-11	0.111176	0.781	0.79	1.67e-06	ARHGEF3	AC-like
8.5e-11	0.15179	0.432	0.396	1.72e-06	TMEM184B	AC-like
9.63e-11	0.110624	0.241	0.185	1.95e-06	DTHD1	AC-like
9.8e-11	0.1409	0.7	0.701	1.98e-06	GALNT2	AC-like
1.05e-10	0.134218	0.258	0.205	2.13e-06	CPSF7	AC-like
1.06e-10	0.142441	0.422	0.378	2.14e-06	EGFLAM	AC-like
1.13e-10	0.104119	0.84	0.864	2.28e-06	WWOX	AC-like
1.23e-10	0.106543	0.25	0.195	2.49e-06	ANXA11	AC-like
1.25e-10	0.119519	0.212	0.159	2.52e-06	GABRR2	AC-like
1.39e-10	0.137286	0.337	0.289	2.82e-06	DHRS12	AC-like
1.44e-10	0.147835	0.345	0.299	2.92e-06	ENTPD2	AC-like
1.55e-10	0.168081	0.553	0.545	3.14e-06	CLEC16A	AC-like
1.56e-10	0.137234	0.341	0.292	3.16e-06	FAM69C	AC-like
1.67e-10	0.133191	0.324	0.275	3.37e-06	WIPF2	AC-like
1.97e-10	0.105548	0.818	0.838	4e-06	MACF1	AC-like
2.1e-10	0.125575	0.501	0.471	4.25e-06	TBC1D1	AC-like
2.2e-10	0.160941	0.376	0.337	4.45e-06	CALCRL	AC-like
2.22e-10	0.149116	0.385	0.337	4.48e-06	SFRP4	AC-like
2.39e-10	0.169967	0.465	0.439	4.83e-06	EFNA5	AC-like
2.8e-10	0.144153	0.514	0.488	5.67e-06	ZNF438	AC-like
2.89e-10	0.137616	0.293	0.243	5.85e-06	PAQR8	AC-like
3.1e-10	0.151383	0.38	0.339	6.28e-06	VANGL2	AC-like
3.47e-10	0.176041	0.568	0.556	7.03e-06	ADAM12	AC-like
3.7e-10	0.151456	0.605	0.599	7.49e-06	NEDD4L	AC-like
3.78e-10	0.148997	0.354	0.304	7.65e-06	HIF3A	AC-like
3.9e-10	0.109812	0.691	0.698	7.9e-06	GAREM	AC-like
3.94e-10	0.100801	0.207	0.154	7.97e-06	SLC13A4	AC-like
3.98e-10	0.106998	0.818	0.824	8.05e-06	NFIX	AC-like
4.47e-10	0.107009	0.249	0.196	9.05e-06	MYBPC1	AC-like
4.5e-10	0.131307	0.325	0.275	9.11e-06	ULK1	AC-like
4.7e-10	0.150977	0.431	0.392	9.51e-06	LEPREL1	AC-like
4.77e-10	0.131285	0.304	0.258	9.65e-06	MYH15	AC-like
4.98e-10	0.12466	0.207	0.156	1.01e-05	RP11-234B24.6	AC-like
5.33e-10	0.140509	0.567	0.552	1.08e-05	CNKSR3	AC-like
6.21e-10	0.159754	0.511	0.496	1.26e-05	SYBU	AC-like
6.35e-10	0.149224	0.552	0.532	1.28e-05	TSHZ2	AC-like
6.36e-10	0.111174	0.228	0.176	1.29e-05	CYBRD1	AC-like
6.8e-10	0.131406	0.437	0.401	1.38e-05	TTC23	AC-like
7e-10	0.1764	0.273	0.229	1.42e-05	CIB4	AC-like
7.15e-10	0.153193	0.337	0.29	1.45e-05	ARHGAP18	AC-like
7.98e-10	0.137518	0.262	0.216	1.61e-05	NINJ1	AC-like
8.14e-10	0.164784	0.335	0.288	1.65e-05	MSN	AC-like
8.37e-10	0.105347	0.755	0.771	1.69e-05	MAPK10	AC-like
8.88e-10	0.146301	0.438	0.401	1.8e-05	GPC1	AC-like
8.93e-10	0.129171	0.3	0.251	1.81e-05	LIX1	AC-like
9.01e-10	0.151441	0.607	0.605	1.82e-05	ZNF608	AC-like
1.09e-09	0.146112	0.576	0.559	2.2e-05	FILIP1L	AC-like
1.14e-09	0.147913	0.313	0.266	2.3e-05	TP63	AC-like
1.14e-09	0.144105	0.35	0.31	2.32e-05	ATF6B	AC-like
1.34e-09	0.125615	0.647	0.645	2.7e-05	OSBPL3	AC-like
1.4e-09	0.131904	0.278	0.232	2.84e-05	OSBPL11	AC-like
1.53e-09	0.152265	0.462	0.437	3.1e-05	OGDH	AC-like
1.74e-09	0.128777	0.376	0.332	3.52e-05	AC018816.3	AC-like
1.88e-09	0.139289	0.454	0.428	3.8e-05	SLC3A2	AC-like
2.11e-09	0.13076	0.362	0.318	4.27e-05	HEG1	AC-like
2.3e-09	0.143532	0.475	0.448	4.65e-05	FUT9	AC-like
2.31e-09	0.14058	0.618	0.612	4.68e-05	HS2ST1	AC-like
2.64e-09	0.128978	0.754	0.749	5.33e-05	ESRRG	AC-like
2.68e-09	0.129011	0.329	0.284	5.42e-05	C6orf106	AC-like
2.74e-09	0.145101	0.493	0.477	5.53e-05	MMS19	AC-like
2.81e-09	0.14236	0.359	0.317	5.69e-05	MICALL2	AC-like
3.14e-09	0.100627	0.201	0.152	6.35e-05	NFATC4	AC-like
3.17e-09	0.112631	0.212	0.165	6.41e-05	S1PR3	AC-like
3.6e-09	0.127158	0.378	0.332	7.29e-05	LMO3	AC-like
3.77e-09	0.137748	0.519	0.505	7.62e-05	CLPB	AC-like
3.79e-09	0.119638	0.704	0.705	7.68e-05	CRADD	AC-like
3.84e-09	0.110332	0.251	0.203	7.77e-05	TMPRSS5	AC-like
3.87e-09	0.117393	0.755	0.77	7.82e-05	DGKI	AC-like
3.96e-09	0.158387	0.63	0.636	8.02e-05	RYR3	AC-like
3.98e-09	0.135463	0.295	0.248	8.05e-05	TRDMT1	AC-like
4.25e-09	0.11788	0.748	0.768	8.59e-05	CMIP	AC-like
4.6e-09	0.125478	0.595	0.572	9.31e-05	ME3	AC-like
4.87e-09	0.12327	0.227	0.179	9.85e-05	AC092675.3	AC-like
6.06e-09	0.141935	0.362	0.321	0.00012264	CLMN	AC-like
6.12e-09	0.146416	0.418	0.39	0.00012381	KIAA1549	AC-like
6.8e-09	0.153209	0.396	0.368	0.0001376	RFTN2	AC-like
7.21e-09	0.107451	0.251	0.201	0.00014585	RP11-287D1.3	AC-like
8.81e-09	0.170477	0.486	0.471	0.00017827	RP5-1052I5.2	AC-like
9e-09	0.131688	0.51	0.497	0.00018205	PLCG1	AC-like
9.48e-09	0.123566	0.285	0.24	0.00019175	FOXJ1	AC-like
1.12e-08	0.128916	0.512	0.499	0.00022672	DSE	AC-like
1.14e-08	0.10905	0.253	0.206	0.00023131	KANK2	AC-like
1.33e-08	0.115351	0.224	0.18	0.00026834	BID	AC-like
1.35e-08	0.138459	0.619	0.631	0.00027354	IFFO2	AC-like
1.42e-08	0.119756	0.759	0.777	0.00028741	NEGR1	AC-like
1.44e-08	0.139909	0.482	0.453	0.00029141	EPDR1	AC-like
1.69e-08	0.121784	0.31	0.267	0.00034181	FAM213A	AC-like
1.75e-08	0.130052	0.43	0.397	0.00035419	NADK2	AC-like
1.77e-08	0.128087	0.45	0.423	0.00035913	EPHA7	AC-like
1.99e-08	0.132275	0.432	0.398	0.00040328	CCDC9	AC-like
2.15e-08	0.127199	0.446	0.419	0.0004344	TP53BP2	AC-like
2.2e-08	0.139089	0.31	0.271	0.00044496	POLR3A	AC-like
2.37e-08	0.109842	0.364	0.32	0.0004794	C1GALT1	AC-like
2.49e-08	0.117311	0.225	0.181	0.00050381	RP11-298I3.5	AC-like
2.5e-08	0.139379	0.617	0.638	0.00050543	C14orf159	AC-like
2.62e-08	0.145746	0.448	0.425	0.00052964	GRAMD1B	AC-like
2.64e-08	0.116604	0.211	0.167	0.00053406	RNF43	AC-like
2.98e-08	0.131441	0.356	0.32	0.0006031	IPO9	AC-like
2.99e-08	0.159789	0.288	0.251	0.00060413	PANK4	AC-like
3.03e-08	0.127119	0.328	0.285	0.00061297	TFPI	AC-like
3.05e-08	0.182865	0.509	0.498	0.00061696	FAM13C	AC-like
3.33e-08	0.130322	0.241	0.2	0.00067449	DOK7	AC-like
3.72e-08	0.120028	0.382	0.342	0.00075331	ST6GAL2	AC-like
4.36e-08	0.130558	0.291	0.253	0.00088144	YOD1	AC-like
4.53e-08	0.136811	0.645	0.643	0.00091751	CMSS1	AC-like
4.84e-08	0.110873	0.754	0.788	0.0009802	CUEDC1	AC-like
4.94e-08	0.111663	0.652	0.673	0.00099994	FOXO3	AC-like
5.11e-08	0.115647	0.831	0.851	0.00103384	ROBO2	AC-like
5.4e-08	0.169777	0.464	0.452	0.00109235	AK2	AC-like
5.47e-08	0.170871	0.606	0.607	0.00110747	KCNH1	AC-like
5.7e-08	0.132658	0.616	0.607	0.00115269	CUBN	AC-like
6.01e-08	0.130286	0.645	0.661	0.00121641	KRBOX1	AC-like
6.54e-08	0.14221	0.455	0.426	0.00132292	SIPA1L2	AC-like
6.75e-08	0.10546	0.271	0.227	0.00136544	FN1	AC-like
6.78e-08	0.108784	0.553	0.539	0.00137175	RORB	AC-like
7.8e-08	0.143663	0.286	0.249	0.0015785	TCEA3	AC-like
7.87e-08	0.112448	0.515	0.499	0.00159317	APC	AC-like
8.27e-08	0.113391	0.462	0.439	0.0016726	CDS2	AC-like
8.52e-08	0.141482	0.359	0.326	0.00172372	CAV3	AC-like
9.47e-08	0.117131	0.21	0.168	0.00191667	BRAT1	AC-like
9.53e-08	0.122549	0.285	0.246	0.0019287	OAT	AC-like
1.04e-07	0.12294	0.567	0.565	0.00210181	ARL15	AC-like
1.33e-07	0.113402	0.22	0.179	0.00269887	MRPL37	AC-like
1.36e-07	0.123841	0.269	0.229	0.00274195	LURAP1L	AC-like
1.4e-07	0.147769	0.438	0.419	0.00283202	C1orf86	AC-like
1.43e-07	0.118054	0.569	0.55	0.00288394	BRE	AC-like
1.44e-07	0.124043	0.266	0.226	0.00290806	ELFN1	AC-like
1.47e-07	0.13779	0.379	0.351	0.00296629	ATP6V0D1	AC-like
1.58e-07	0.115256	0.597	0.597	0.00320092	MKL1	AC-like
1.59e-07	0.133012	0.576	0.586	0.00321221	SLC4A4	AC-like
1.74e-07	0.1264	0.26	0.222	0.00352255	SIK1	AC-like
1.85e-07	0.113259	0.391	0.359	0.0037463	SYNM	AC-like
1.85e-07	0.143957	0.454	0.438	0.00375054	TTYH1	AC-like
1.86e-07	0.121568	0.307	0.268	0.00375498	ADAMTS16	AC-like
1.89e-07	0.125164	0.561	0.551	0.00381985	EXOC6B	AC-like
2.07e-07	0.119358	0.375	0.34	0.00418286	LTBP3	AC-like
2.1e-07	0.133322	0.32	0.285	0.00424713	ATG16L1	AC-like
2.15e-07	0.111151	0.716	0.739	0.0043414	TLN2	AC-like
2.17e-07	0.105632	0.261	0.221	0.00439532	C8orf12	AC-like
2.25e-07	0.126835	0.603	0.617	0.00455147	HIVEP2	AC-like
2.49e-07	0.121168	0.294	0.256	0.00503006	PTTG1IP	AC-like
2.7e-07	0.140757	0.298	0.266	0.00546077	WFS1	AC-like
2.77e-07	0.121042	0.402	0.369	0.00560941	IL6R	AC-like
2.78e-07	0.126142	0.325	0.291	0.0056153	ENO1	AC-like
2.79e-07	0.136714	0.471	0.45	0.00564929	SHOC2	AC-like
2.79e-07	0.140364	0.368	0.337	0.00565431	RIMKLB	AC-like
2.81e-07	0.10307	0.323	0.282	0.00569295	COG6	AC-like
2.88e-07	0.107393	0.478	0.461	0.00582573	CDC14A	AC-like
2.95e-07	0.14353	0.341	0.311	0.00596883	PAX6	AC-like
3.1e-07	0.143176	0.284	0.246	0.0062821	CPXM2	AC-like
3.2e-07	0.124009	0.349	0.311	0.00647981	PIK3C2G	AC-like
3.27e-07	0.114564	0.445	0.419	0.00662376	FOS	AC-like
3.62e-07	0.124623	0.423	0.401	0.00731946	TTYH3	AC-like
3.81e-07	0.113475	0.23	0.191	0.00770793	TESC	AC-like
4.12e-07	0.108976	0.632	0.637	0.00834429	KLF13	AC-like
4.14e-07	0.14072	0.434	0.415	0.00838489	PTGFRN	AC-like
4.34e-07	0.123276	0.386	0.36	0.00877786	SLC20A2	AC-like
4.38e-07	0.13422	0.423	0.401	0.00885698	FOXO1	AC-like
4.53e-07	0.134132	0.473	0.46	0.00916728	CHSY3	AC-like
4.66e-07	0.145937	0.549	0.568	0.00943056	RGS6	AC-like
4.84e-07	0.146179	0.412	0.394	0.00979803	C1orf174	AC-like
5.52e-07	0.129202	0.46	0.446	0.0111676	NMNAT2	AC-like
6.6e-07	0.144805	0.464	0.454	0.0133485	DAGLA	AC-like
7.12e-07	0.102963	0.605	0.621	0.0144148	SLIT2	AC-like
7.28e-07	0.117018	0.277	0.238	0.0147237	EMP1	AC-like
7.38e-07	0.125215	0.363	0.332	0.0149222	SCMH1	AC-like
7.44e-07	0.129462	0.407	0.387	0.015048	FGD4	AC-like
7.69e-07	0.10353	0.227	0.189	0.015557	RHPN2	AC-like
7.72e-07	0.11114	0.606	0.606	0.0156211	CRB1	AC-like
8.64e-07	0.127217	0.417	0.388	0.0174786	TBC1D4	AC-like
8.99e-07	0.118936	0.46	0.441	0.0181956	CALD1	AC-like
9.19e-07	0.128759	0.363	0.335	0.0185882	PLEKHO2	AC-like
1.06e-06	0.118651	0.362	0.334	0.0214808	TAX1BP1	AC-like
1.07e-06	0.119357	0.434	0.413	0.0217037	INPP4A	AC-like
1.09e-06	0.106283	0.226	0.189	0.022153	ZBTB48	AC-like
1.13e-06	0.115568	0.414	0.393	0.0227627	RHOBTB1	AC-like
1.13e-06	0.124933	0.453	0.434	0.0229212	ADCY5	AC-like
1.14e-06	0.111986	0.288	0.255	0.0231173	ADPGK	AC-like
1.2e-06	0.107532	0.62	0.625	0.0243341	KCTD7	AC-like
1.22e-06	0.121002	0.446	0.43	0.0246906	MERTK	AC-like
1.28e-06	0.133737	0.257	0.22	0.025897	TPD52L1	AC-like
1.35e-06	0.133605	0.551	0.537	0.027296	CADPS2	AC-like
1.44e-06	0.105891	0.281	0.243	0.0291284	IL17D	AC-like
1.49e-06	0.1007	0.477	0.464	0.0302258	ITGB5	AC-like
1.58e-06	0.102433	0.362	0.329	0.0320669	TNKS1BP1	AC-like
1.6e-06	0.124039	0.273	0.241	0.0323492	FXN	AC-like
1.61e-06	0.135354	0.623	0.63	0.0325801	CERS6	AC-like
1.69e-06	0.120899	0.396	0.375	0.0341307	ANXA6	AC-like
1.74e-06	0.102249	0.239	0.203	0.0352878	PHYHIP	AC-like
1.8e-06	0.126848	0.367	0.342	0.036474	POC1A	AC-like
1.9e-06	0.104883	0.244	0.208	0.0385396	GAS2L1	AC-like
1.94e-06	0.105377	0.615	0.616	0.0391837	BCR	AC-like
1.97e-06	0.111214	0.211	0.176	0.0398232	ROM1	AC-like
1.99e-06	0.109139	0.471	0.451	0.0401681	PRDM5	AC-like
2.04e-06	0.115931	0.406	0.388	0.041228	WBP1L	AC-like
2.12e-06	0.104822	0.269	0.234	0.042848	SIX5	AC-like
2.28e-06	0.101866	0.841	0.859	0.0460808	KAZN	AC-like
2.3e-06	0.120563	0.391	0.364	0.0465664	AHCTF1	AC-like
2.42e-102	0.460499	0.446	0.038	4.9e-98	ICOSLG	OC-like
1.1e-87	1.15843	0.893	0.242	2.23e-83	PPP1R16B	OC-like
3.13e-66	1.14349	0.901	0.333	6.34e-62	BCAS1	OC-like
1.49e-52	0.723676	0.653	0.163	3e-48	ATCAY	OC-like
1.57e-49	1.0508	0.917	0.462	3.17e-45	SEMA4D	OC-like
3.23e-47	0.222776	0.207	0.017	6.54e-43	SMLR1	OC-like
5.75e-45	0.844357	0.777	0.292	1.16e-40	COL18A1	OC-like
6.35e-44	0.772392	0.851	0.35	1.29e-39	LIMS2	OC-like
1.3e-41	0.723074	0.818	0.33	2.63e-37	SIRT2	OC-like
1.07e-39	0.304344	0.264	0.034	2.16e-35	RINL	OC-like
1.28e-39	0.63062	0.612	0.176	2.59e-35	ACAN	OC-like
1.18e-37	0.350391	0.446	0.095	2.39e-33	GPD1	OC-like
1.93e-37	0.264597	0.207	0.022	3.9e-33	MAG	OC-like
2.06e-36	0.84438	0.917	0.589	4.18e-32	RAPGEF1	OC-like
3.09e-36	0.759045	0.868	0.446	6.25e-32	ARHGAP35	OC-like
4.95e-35	0.725785	0.826	0.363	1e-30	ADARB1	OC-like
8.42e-35	0.228725	0.281	0.042	1.7e-30	SERPINB9	OC-like
4.9e-34	0.315201	0.347	0.065	9.91e-30	TUBB4A	OC-like
7.88e-34	0.448656	0.554	0.157	1.59e-29	MYRF	OC-like
1.11e-33	0.615375	0.76	0.306	2.24e-29	URM1	OC-like
2.94e-33	0.59588	0.793	0.319	5.94e-29	SOX10	OC-like
3.82e-33	0.630651	0.992	0.793	7.74e-29	FYN	OC-like
3.8e-32	0.650887	0.876	0.455	7.69e-28	BICD2	OC-like
1.09e-31	0.248665	0.264	0.041	2.2e-27	TMEM235	OC-like
1.12e-31	0.775707	0.909	0.531	2.27e-27	MOB3B	OC-like
2.6e-31	0.691311	0.909	0.575	5.27e-27	ZNF536	OC-like
2.93e-31	0.405418	0.504	0.138	5.94e-27	ADAM29	OC-like
1.44e-29	0.27505	0.298	0.054	2.91e-25	HEMGN	OC-like
2.19e-29	0.205665	0.215	0.03	4.44e-25	MOG	OC-like
2.32e-28	0.483683	0.653	0.239	4.7e-24	GPR17	OC-like
3.08e-28	0.636823	0.926	0.647	6.23e-24	C20orf112	OC-like
5.01e-28	0.292001	0.364	0.082	1.01e-23	GIPR	OC-like
1.27e-27	0.642213	0.711	0.325	2.56e-23	RASGEF1C	OC-like
2.04e-27	0.382621	0.496	0.145	4.13e-23	POFUT2	OC-like
2.61e-27	0.704068	0.851	0.505	5.27e-23	SYNDIG1	OC-like
2.63e-27	0.581346	0.95	0.763	5.31e-23	KDM4B	OC-like
2.79e-27	0.361933	0.529	0.164	5.64e-23	DSCR4	OC-like
9.79e-27	0.618743	0.835	0.402	1.98e-22	ELFN2	OC-like
1.21e-26	0.414528	0.579	0.198	2.45e-22	VSTM2B	OC-like
7.48e-26	0.521052	0.967	0.796	1.51e-21	C9orf3	OC-like
9.34e-26	0.60902	0.455	0.138	1.89e-21	KIF26A	OC-like
1.06e-25	0.483383	0.694	0.292	2.15e-21	ATRN	OC-like
1.23e-25	0.436795	0.636	0.24	2.48e-21	CDK18	OC-like
2.17e-25	0.624098	0.868	0.526	4.39e-21	MBP	OC-like
2.94e-25	0.339412	0.479	0.143	5.95e-21	SHKBP1	OC-like
8.43e-25	0.620801	0.851	0.552	1.7e-20	SLC44A1	OC-like
1.36e-24	0.680487	0.826	0.51	2.75e-20	EPB41L2	OC-like
1.92e-24	0.408925	0.488	0.153	3.89e-20	TOR1B	OC-like
5.54e-24	0.556513	0.818	0.432	1.12e-19	EHMT1	OC-like
6.37e-24	0.668578	0.76	0.393	1.29e-19	ST18	OC-like
3.27e-23	0.571932	0.95	0.661	6.62e-19	POLR2F	OC-like
4.01e-23	0.494781	0.686	0.313	8.1e-19	FA2H	OC-like
7.24e-23	0.314858	0.455	0.138	1.46e-18	TSPEAR	OC-like
1.87e-22	0.361783	0.471	0.151	3.78e-18	RIMS3	OC-like
2.27e-22	0.233265	0.273	0.058	4.58e-18	HPN	OC-like
2.46e-22	0.519547	0.826	0.453	4.98e-18	TMEM163	OC-like
4.5e-22	0.546166	0.678	0.3	9.1e-18	POU2F2	OC-like
8.44e-22	0.438258	0.612	0.251	1.71e-17	ZNF565	OC-like
1.03e-21	0.605365	0.901	0.622	2.09e-17	SMOC1	OC-like
2.67e-21	0.514422	0.893	0.553	5.39e-17	KHDRBS3	OC-like
4.25e-21	0.496559	0.661	0.31	8.6e-17	ANP32B	OC-like
4.58e-21	0.503334	0.62	0.264	9.28e-17	THOP1	OC-like
4.79e-21	0.266626	0.347	0.094	9.7e-17	MYLK2	OC-like
6.01e-21	0.454148	0.818	0.468	1.22e-16	ARHGAP39	OC-like
6.07e-21	0.60334	0.868	0.536	1.23e-16	BAI1	OC-like
9.66e-21	0.472628	0.992	0.921	1.95e-16	CSMD1	OC-like
1.16e-20	0.348831	0.545	0.207	2.34e-16	SPNS2	OC-like
1.32e-20	0.474654	0.992	0.874	2.66e-16	TNS3	OC-like
1.43e-20	0.485513	0.653	0.301	2.89e-16	SGTA	OC-like
2.3e-20	0.560905	0.959	0.809	4.65e-16	CADM2	OC-like
4.2e-20	0.302713	0.521	0.186	8.5e-16	NDRG3	OC-like
5.23e-20	0.45351	0.818	0.44	1.06e-15	PRKCB	OC-like
7.34e-20	0.569345	0.876	0.631	1.49e-15	QKI	OC-like
8.5e-20	0.500687	0.727	0.398	1.72e-15	TMEM189-UBE2V1	OC-like
8.5e-20	0.500687	0.727	0.398	1.72e-15	TMEM189	OC-like
1e-19	0.487875	0.901	0.579	2.03e-15	LMF1	OC-like
1.17e-19	0.608186	0.826	0.584	2.37e-15	MVB12B	OC-like
1.69e-19	0.334426	0.529	0.201	3.41e-15	POMT1	OC-like
1.88e-19	0.323095	0.529	0.2	3.81e-15	CLN8	OC-like
2.17e-19	0.434249	0.669	0.307	4.4e-15	COL20A1	OC-like
2.19e-19	0.480987	0.909	0.577	4.43e-15	LPPR1	OC-like
2.27e-19	0.23222	0.355	0.101	4.59e-15	EPHA10	OC-like
3.23e-19	0.535289	0.727	0.411	6.53e-15	CHST8	OC-like
3.65e-19	0.51157	0.851	0.573	7.39e-15	ZNF516	OC-like
6.69e-19	0.514711	0.504	0.2	1.35e-14	GLRA3	OC-like
9.14e-19	0.493763	0.909	0.678	1.85e-14	PHACTR3	OC-like
9.46e-19	0.463246	0.678	0.321	1.91e-14	RBFOX3	OC-like
1.03e-18	0.497715	0.719	0.387	2.09e-14	ANGPTL2	OC-like
1.13e-18	0.364297	0.579	0.241	2.29e-14	PIAS4	OC-like
1.54e-18	0.45309	0.975	0.837	3.12e-14	KANK1	OC-like
1.86e-18	0.387896	0.554	0.237	3.76e-14	EBF4	OC-like
2.06e-18	0.231686	0.306	0.081	4.18e-14	DPM2	OC-like
2.23e-18	0.370536	0.471	0.173	4.51e-14	ENPP6	OC-like
2.77e-18	0.199391	0.289	0.074	5.6e-14	C3orf65	OC-like
4.28e-18	0.442097	0.727	0.393	8.67e-14	KAT6A	OC-like
5.62e-18	0.337239	0.57	0.239	1.14e-13	AL078585.1	OC-like
5.69e-18	0.286485	0.504	0.193	1.15e-13	RP11-598P20.5	OC-like
7.04e-18	0.437724	0.545	0.227	1.42e-13	FGD3	OC-like
7.41e-18	0.505368	0.826	0.535	1.5e-13	SOGA1	OC-like
7.52e-18	0.251424	0.281	0.073	1.52e-13	SHD	OC-like
1.2e-17	0.377841	0.545	0.235	2.44e-13	SLC8A2	OC-like
1.47e-17	0.413725	0.612	0.291	2.98e-13	PLD1	OC-like
1.6e-17	0.372471	0.587	0.262	3.24e-13	SMOC2	OC-like
1.67e-17	0.308029	0.479	0.181	3.37e-13	C1orf106	OC-like
1.94e-17	0.450595	0.843	0.599	3.92e-13	FAM135B	OC-like
2.4e-17	0.461232	0.818	0.511	4.86e-13	KCNS3	OC-like
2.42e-17	0.486731	0.636	0.297	4.91e-13	SCUBE1	OC-like
3.09e-17	0.254346	0.364	0.113	6.24e-13	RNF125	OC-like
5.49e-17	0.284326	0.314	0.091	1.11e-12	HID1	OC-like
5.6e-17	0.237779	0.331	0.097	1.13e-12	GRIN1	OC-like
7.54e-17	0.46361	0.983	0.882	1.53e-12	SOX6	OC-like
1.04e-16	0.278716	0.298	0.084	2.11e-12	DCSTAMP	OC-like
1.09e-16	0.423065	1	0.876	2.2e-12	OPCML	OC-like
1.35e-16	0.384666	0.645	0.315	2.74e-12	AATK	OC-like
1.37e-16	0.400419	0.967	0.796	2.77e-12	TIAM1	OC-like
1.43e-16	0.400019	0.537	0.227	2.9e-12	RALGAPB	OC-like
2.09e-16	0.380438	0.62	0.299	4.22e-12	OLIG2	OC-like
2.46e-16	0.293124	0.562	0.232	4.98e-12	LAMC3	OC-like
2.53e-16	0.426423	0.926	0.7	5.11e-12	DPYSL2	OC-like
2.6e-16	0.389534	0.645	0.303	5.26e-12	CACNA1B	OC-like
2.9e-16	0.561955	0.942	0.858	5.87e-12	DSCAM	OC-like
3.08e-16	0.320029	0.479	0.188	6.24e-12	KIAA1644	OC-like
3.1e-16	0.248621	0.331	0.102	6.27e-12	ZNF611	OC-like
3.34e-16	0.229481	0.331	0.098	6.76e-12	HOXA5	OC-like
3.35e-16	0.294275	0.554	0.238	6.78e-12	URI1	OC-like
3.86e-16	0.451972	0.86	0.615	7.82e-12	NDUFAF6	OC-like
4.46e-16	0.353092	0.57	0.259	9.02e-12	TDRD7	OC-like
4.9e-16	0.349119	0.603	0.28	9.92e-12	ATP6V1H	OC-like
6.15e-16	0.430833	0.901	0.646	1.24e-11	GALNT13	OC-like
6.84e-16	0.379622	0.562	0.258	1.38e-11	EXTL1	OC-like
7.43e-16	0.312209	0.529	0.224	1.5e-11	ABCA2	OC-like
1.12e-15	0.47274	0.934	0.821	2.26e-11	PLCB1	OC-like
1.15e-15	0.311349	0.537	0.228	2.33e-11	PVRL2	OC-like
1.19e-15	0.225322	0.372	0.125	2.41e-11	ZNF439	OC-like
1.22e-15	0.235336	0.372	0.125	2.46e-11	ZNF577	OC-like
1.22e-15	0.522187	0.95	0.779	2.48e-11	DSCAML1	OC-like
1.36e-15	0.218476	0.281	0.079	2.74e-11	TMIGD2	OC-like
1.5e-15	0.419963	0.843	0.553	3.03e-11	FRMD4B	OC-like
2.37e-15	0.397708	0.901	0.715	4.8e-11	SGCD	OC-like
2.71e-15	0.379843	0.603	0.291	5.49e-11	SAPCD2	OC-like
2.78e-15	0.183627	0.207	0.048	5.63e-11	CAMKV	OC-like
2.96e-15	0.195531	0.281	0.08	5.98e-11	OPRD1	OC-like
3.29e-15	0.371343	0.636	0.303	6.66e-11	ELAVL3	OC-like
3.51e-15	0.388591	0.702	0.39	7.1e-11	E2F3	OC-like
3.84e-15	0.42083	0.876	0.575	7.77e-11	MYT1	OC-like
6.64e-15	0.210827	0.264	0.074	1.34e-10	RDH13	OC-like
8.66e-15	0.315908	0.397	0.148	1.75e-10	ATP6V0A2	OC-like
1.26e-14	0.419975	0.901	0.697	2.55e-10	MICAL3	OC-like
1.42e-14	0.214064	0.331	0.108	2.87e-10	TIMM50	OC-like
1.6e-14	0.222692	0.298	0.091	3.23e-10	CARD14	OC-like
1.66e-14	0.378961	0.752	0.427	3.36e-10	SLC1A1	OC-like
1.78e-14	0.418449	0.884	0.659	3.61e-10	KCNQ1	OC-like
2.14e-14	0.288885	0.512	0.221	4.34e-10	SH3GL3	OC-like
2.15e-14	0.426346	0.843	0.588	4.36e-10	CA10	OC-like
2.23e-14	0.309026	0.438	0.174	4.51e-10	TRIT1	OC-like
2.39e-14	0.372739	0.926	0.673	4.83e-10	MMP16	OC-like
2.4e-14	0.503234	0.727	0.439	4.85e-10	C20orf194	OC-like
2.56e-14	0.383054	0.744	0.46	5.17e-10	TNKS	OC-like
2.63e-14	0.201095	0.281	0.084	5.31e-10	APLP1	OC-like
2.7e-14	0.279194	0.347	0.12	5.45e-10	NPEPL1	OC-like
5.25e-14	0.431408	0.835	0.57	1.06e-09	XKR6	OC-like
5.31e-14	0.288403	0.545	0.249	1.07e-09	RGS20	OC-like
5.39e-14	0.252881	0.496	0.209	1.09e-09	ASS1	OC-like
5.84e-14	0.354722	0.669	0.367	1.18e-09	SLC25A42	OC-like
6.47e-14	0.282653	0.438	0.174	1.31e-09	LMX1B	OC-like
6.82e-14	0.186751	0.273	0.081	1.38e-09	SLC18A1	OC-like
8.31e-14	0.255004	0.355	0.125	1.68e-09	CLDN14	OC-like
9.19e-14	0.291715	0.521	0.238	1.86e-09	C9orf139	OC-like
1.04e-13	0.421332	0.893	0.664	2.1e-09	NR6A1	OC-like
[truncated: 842 more rows]

[truncated: 8 more sheets: table_S4b, table_S4c, table_S4d, table_S4e, table_S5, table_S6a, table_S6b, table_S7]
